# Supplementary material for: ViralVar: A Web Tool for Multilevel Visualization of SARS-CoV-2 Genomes
Source: Viruses. 2022 Dec 5;14(12):2714. doi: 10.3390/v14122714 (PMC9781208; doi:10.3390/v14122714)
Supplement: Supplementary file 1 [file viruses-14-02714-s001.zip]

Archive with 2 entries (2 files):
- Supplementary Tables_Final_Revised.xlsx
- Supplementary_Figures_Final_revised.pdf
