# Supplementary material for: ViralVar: A Web Tool for Multilevel Visualization of SARS-CoV-2 Genomes
Source: Viruses. 2022 Dec 5;14(12):2714. doi: 10.3390/v14122714 (PMC9781208; doi:10.3390/v14122714)
Supplement: Supplementary file 1 [file viruses-14-02714-s001.zip › Supplementary Tables_Final_Revised.xlsx]

## Sheet: Table S1
Table S1. List of GISAID SARS-CoV-2 genome sequence IDs used in this paper.
USA Children (<18)	USA Adults (18-65)	USA Adults (18-65)	USA Elderly (>65)	Cape Town, South Africa	Application Example data
EPI_ISL_3726063	EPI_ISL_2754104	EPI_ISL_857092	EPI_ISL_12599476	EPI_ISL_1502129	EPI_ISL_1157423
EPI_ISL_3726064	EPI_ISL_5877961	EPI_ISL_857148	EPI_ISL_889483	EPI_ISL_1502130	EPI_ISL_1157503
EPI_ISL_12906997	EPI_ISL_6367652	EPI_ISL_11252527	EPI_ISL_1278063	EPI_ISL_1502131	EPI_ISL_1157422
EPI_ISL_12907004	EPI_ISL_6376933	EPI_ISL_857263	EPI_ISL_3761106	EPI_ISL_1502132	EPI_ISL_1157430
EPI_ISL_12907010	EPI_ISL_9923858	EPI_ISL_823866	EPI_ISL_435564	EPI_ISL_1502134	EPI_ISL_1157432
EPI_ISL_12907053	EPI_ISL_9925648	EPI_ISL_823918	EPI_ISL_6909076	EPI_ISL_1502135	EPI_ISL_1157470
EPI_ISL_12907066	EPI_ISL_11316676	EPI_ISL_823912	EPI_ISL_4417487	EPI_ISL_1502136	EPI_ISL_1157457
EPI_ISL_12961549	EPI_ISL_5265043	EPI_ISL_4890331	EPI_ISL_4435297	EPI_ISL_1502137	EPI_ISL_1157579
EPI_ISL_12961546	EPI_ISL_1348171	EPI_ISL_812729	EPI_ISL_12715670	EPI_ISL_1502139	EPI_ISL_1157486
EPI_ISL_12968568	EPI_ISL_1471030	EPI_ISL_11252537	EPI_ISL_4378886	EPI_ISL_1502140	EPI_ISL_1157484
EPI_ISL_12968582	EPI_ISL_1470998	EPI_ISL_10147536	EPI_ISL_1820969	EPI_ISL_1502141	EPI_ISL_1157524
EPI_ISL_10076186	EPI_ISL_9931134	EPI_ISL_10147329	EPI_ISL_12758226	EPI_ISL_1502142	EPI_ISL_626415
EPI_ISL_10076191	EPI_ISL_1261126	EPI_ISL_12277517	EPI_ISL_10238484	EPI_ISL_1502143	EPI_ISL_626503
EPI_ISL_10076157	EPI_ISL_5437328	EPI_ISL_12574901	EPI_ISL_632110	EPI_ISL_1502144	EPI_ISL_626541
EPI_ISL_12227598	EPI_ISL_9937597	EPI_ISL_12574937	EPI_ISL_631836	EPI_ISL_1502145	EPI_ISL_1501692
EPI_ISL_9343380	EPI_ISL_10087650	EPI_ISL_1447094	EPI_ISL_4910234	EPI_ISL_1591361	EPI_ISL_1501686
EPI_ISL_10076174	EPI_ISL_9939997	EPI_ISL_1447124	EPI_ISL_8630859	EPI_ISL_1591362	EPI_ISL_1501693
EPI_ISL_8523901	EPI_ISL_9940043	EPI_ISL_1447110	EPI_ISL_3372620	EPI_ISL_1591363	EPI_ISL_1501689
EPI_ISL_8523903	EPI_ISL_7542601	EPI_ISL_10147007	EPI_ISL_3692977	EPI_ISL_1591364	EPI_ISL_1501684
EPI_ISL_9049406	EPI_ISL_9941637	EPI_ISL_10147152	EPI_ISL_676992	EPI_ISL_1591365	EPI_ISL_1501690
EPI_ISL_9049407	EPI_ISL_9942423	EPI_ISL_632010	EPI_ISL_4816403	EPI_ISL_1591366	EPI_ISL_1501691
EPI_ISL_9397713	EPI_ISL_7542515	EPI_ISL_1017975	EPI_ISL_8031134	EPI_ISL_1591368	EPI_ISL_1501687
EPI_ISL_4254306	EPI_ISL_1471789	EPI_ISL_10145242	EPI_ISL_12836528	EPI_ISL_1591370	EPI_ISL_1340785
EPI_ISL_4254307	EPI_ISL_5441351	EPI_ISL_12611788	EPI_ISL_12844156	EPI_ISL_1591372	EPI_ISL_936999
EPI_ISL_4254009	EPI_ISL_5441373	EPI_ISL_11760883	EPI_ISL_3510067	EPI_ISL_1591373	EPI_ISL_936833
EPI_ISL_4468674	EPI_ISL_5441374	EPI_ISL_11760926	EPI_ISL_4173734	EPI_ISL_1591374	EPI_ISL_936907
EPI_ISL_3086515	EPI_ISL_5441375	EPI_ISL_11760943	EPI_ISL_6893264	EPI_ISL_1591375	EPI_ISL_936908
EPI_ISL_4465950	EPI_ISL_5441396	EPI_ISL_745464	EPI_ISL_12866566	EPI_ISL_1591376	EPI_ISL_936804
EPI_ISL_4466061	EPI_ISL_5441399	EPI_ISL_745409	EPI_ISL_12877640	EPI_ISL_1591384	EPI_ISL_936802
EPI_ISL_4466115	EPI_ISL_5441403	EPI_ISL_683861	EPI_ISL_12888788	EPI_ISL_1591385	EPI_ISL_936803
EPI_ISL_12717717	EPI_ISL_5441413	EPI_ISL_683838	EPI_ISL_10396624	EPI_ISL_1591449	EPI_ISL_936924
EPI_ISL_12717697	EPI_ISL_5441415	EPI_ISL_683906	EPI_ISL_10396627	EPI_ISL_2140652	EPI_ISL_936801
EPI_ISL_12717686	EPI_ISL_5441421	EPI_ISL_683925	EPI_ISL_9486895	EPI_ISL_2140653	EPI_ISL_936920
EPI_ISL_12717699	EPI_ISL_9945260	EPI_ISL_632176	EPI_ISL_6543437	EPI_ISL_2140656	EPI_ISL_936918
EPI_ISL_9377874	EPI_ISL_5441425	EPI_ISL_632964	EPI_ISL_10272994	EPI_ISL_2140664	EPI_ISL_936916
EPI_ISL_9090516	EPI_ISL_5441428	EPI_ISL_633038	EPI_ISL_12506257	EPI_ISL_2140666	EPI_ISL_936917
EPI_ISL_7661998	EPI_ISL_9945385	EPI_ISL_633035	EPI_ISL_4692183	EPI_ISL_2140668	EPI_ISL_936697
EPI_ISL_4465668	EPI_ISL_5441444	EPI_ISL_632972	EPI_ISL_6256545	EPI_ISL_2375966	EPI_ISL_936698
EPI_ISL_12136188	EPI_ISL_5441446	EPI_ISL_631898	EPI_ISL_6174149	EPI_ISL_2695808	EPI_ISL_936695
EPI_ISL_12136043	EPI_ISL_5441447	EPI_ISL_632037	EPI_ISL_6491720	EPI_ISL_2695809	EPI_ISL_936696
EPI_ISL_1039652	EPI_ISL_5441450	EPI_ISL_10144181	EPI_ISL_1819279	EPI_ISL_2695810	EPI_ISL_936903
EPI_ISL_11971122	EPI_ISL_5441455	EPI_ISL_1337481	EPI_ISL_8877101	EPI_ISL_3066388	EPI_ISL_936904
EPI_ISL_11971130	EPI_ISL_5441458	EPI_ISL_1337483	EPI_ISL_9931880	EPI_ISL_3066452	EPI_ISL_936675
EPI_ISL_8562410	EPI_ISL_5441492	EPI_ISL_10144257	EPI_ISL_8883017	EPI_ISL_3066453	EPI_ISL_936796
EPI_ISL_8563414	EPI_ISL_5441493	EPI_ISL_10144262	EPI_ISL_5934346	EPI_ISL_3066454	EPI_ISL_936676
EPI_ISL_8562722	EPI_ISL_5441505	EPI_ISL_10144136	EPI_ISL_9520604	EPI_ISL_3066455	EPI_ISL_936797
EPI_ISL_8563458	EPI_ISL_9945861	EPI_ISL_3372610	EPI_ISL_10429786	EPI_ISL_3066457	EPI_ISL_936794
EPI_ISL_8563416	EPI_ISL_5441527	EPI_ISL_3372624	EPI_ISL_3604284	EPI_ISL_3066458	EPI_ISL_936790
EPI_ISL_8562720	EPI_ISL_5441528	EPI_ISL_1114474	EPI_ISL_10322532	EPI_ISL_3066459	EPI_ISL_936670
EPI_ISL_11571641	EPI_ISL_5441531	EPI_ISL_1114480	EPI_ISL_4197367	EPI_ISL_3066470	EPI_ISL_936679
EPI_ISL_11571663	EPI_ISL_5441545	EPI_ISL_10143993	EPI_ISL_3746899	EPI_ISL_3066471	EPI_ISL_936677
EPI_ISL_11571644	EPI_ISL_5441569	EPI_ISL_10144120	EPI_ISL_830278	EPI_ISL_3066472	EPI_ISL_936798
EPI_ISL_11571643	EPI_ISL_9946052	EPI_ISL_8372523	EPI_ISL_830252	EPI_ISL_3066473	EPI_ISL_936682
EPI_ISL_9347503	EPI_ISL_6388232	EPI_ISL_8372637	EPI_ISL_10332948	EPI_ISL_3066474	EPI_ISL_936681
EPI_ISL_9347218	EPI_ISL_5441667	EPI_ISL_10144056	EPI_ISL_11165956	EPI_ISL_3066478	EPI_ISL_936689
EPI_ISL_9347181	EPI_ISL_5441674	EPI_ISL_8372716	EPI_ISL_4241102	EPI_ISL_3066500	EPI_ISL_936531
EPI_ISL_2102688	EPI_ISL_5441687	EPI_ISL_8372537	EPI_ISL_3859830	EPI_ISL_3066505	EPI_ISL_936536
EPI_ISL_2102687	EPI_ISL_5441692	EPI_ISL_8372622	EPI_ISL_6542396	EPI_ISL_3066507	EPI_ISL_936537
EPI_ISL_4465878	EPI_ISL_5441693	EPI_ISL_8630660	EPI_ISL_475702	EPI_ISL_3066520	EPI_ISL_936534
EPI_ISL_4466073	EPI_ISL_5441694	EPI_ISL_8630678	EPI_ISL_4375088	EPI_ISL_660121	EPI_ISL_936535
EPI_ISL_4465536	EPI_ISL_5441698	EPI_ISL_8630655	EPI_ISL_12476632	EPI_ISL_660122	EPI_ISL_936543
EPI_ISL_4465802	EPI_ISL_5441700	EPI_ISL_8630683	EPI_ISL_6704896	EPI_ISL_660123	EPI_ISL_936542
EPI_ISL_4468643	EPI_ISL_9948669	EPI_ISL_8630636	EPI_ISL_1828342	EPI_ISL_660124	EPI_ISL_936540
EPI_ISL_5651452	EPI_ISL_9946323	EPI_ISL_8630662	EPI_ISL_1828138	EPI_ISL_660125	EPI_ISL_936547
EPI_ISL_3321139	EPI_ISL_12588501	EPI_ISL_8630684	EPI_ISL_1258826	EPI_ISL_660126	EPI_ISL_936545
EPI_ISL_3321198	EPI_ISL_4331568	EPI_ISL_8630884	EPI_ISL_2235008	EPI_ISL_660127	EPI_ISL_936994
EPI_ISL_3321211	EPI_ISL_12589151	EPI_ISL_2488830	EPI_ISL_9084004	EPI_ISL_660128	EPI_ISL_936991
EPI_ISL_3321228	EPI_ISL_12588889	EPI_ISL_11252888	EPI_ISL_3756641	EPI_ISL_660130	EPI_ISL_936998
EPI_ISL_4062694	EPI_ISL_12588652	EPI_ISL_8630969	EPI_ISL_9817142	EPI_ISL_660131	EPI_ISL_936997
EPI_ISL_4062823	EPI_ISL_12588875	EPI_ISL_8630780	EPI_ISL_10791368	EPI_ISL_660132	EPI_ISL_936972
EPI_ISL_4918979	EPI_ISL_9949226	EPI_ISL_8630893	EPI_ISL_8126054	EPI_ISL_660133	EPI_ISL_936973
EPI_ISL_11241352	EPI_ISL_9950315	EPI_ISL_8630943	EPI_ISL_4815617	EPI_ISL_660134	EPI_ISL_936970
EPI_ISL_11244026	EPI_ISL_9950427	EPI_ISL_8631028	EPI_ISL_5068673	EPI_ISL_660135	EPI_ISL_936971
EPI_ISL_2648130	EPI_ISL_12590641	EPI_ISL_2444740	EPI_ISL_6083367	EPI_ISL_660136	EPI_ISL_937023
EPI_ISL_8762548	EPI_ISL_12590329	EPI_ISL_10298084	EPI_ISL_2611811	EPI_ISL_660137	EPI_ISL_936978
EPI_ISL_8762672	EPI_ISL_12590354	EPI_ISL_8977444	EPI_ISL_9472244	EPI_ISL_660138	EPI_ISL_936976
EPI_ISL_8762564	EPI_ISL_5445945	EPI_ISL_8977474	EPI_ISL_1695084	EPI_ISL_660139	EPI_ISL_936975
EPI_ISL_8762620	EPI_ISL_12591205	EPI_ISL_2488898	EPI_ISL_12149272	EPI_ISL_660141	EPI_ISL_937020
EPI_ISL_8762719	EPI_ISL_12591257	EPI_ISL_2488967	EPI_ISL_10777774	EPI_ISL_660142	EPI_ISL_936984
EPI_ISL_10069630	EPI_ISL_1470853	EPI_ISL_10298066	EPI_ISL_4058776	EPI_ISL_660143	EPI_ISL_936981
EPI_ISL_10070603	EPI_ISL_12591239	EPI_ISL_2488984	EPI_ISL_12331180	EPI_ISL_660144	EPI_ISL_936980
EPI_ISL_10070601	EPI_ISL_12591245	EPI_ISL_9549472	EPI_ISL_1481479	EPI_ISL_660145	EPI_ISL_936989
EPI_ISL_10082575	EPI_ISL_12591273	EPI_ISL_9549623	EPI_ISL_12047612	EPI_ISL_660146	EPI_ISL_936987
EPI_ISL_10787351	EPI_ISL_12591236	EPI_ISL_9549616	EPI_ISL_2047049	EPI_ISL_660148	EPI_ISL_936985
EPI_ISL_10787367	EPI_ISL_12591268	EPI_ISL_9549617	EPI_ISL_12498189	EPI_ISL_660150	EPI_ISL_936986
EPI_ISL_10788817	EPI_ISL_12591408	EPI_ISL_9549620	EPI_ISL_10561955	EPI_ISL_660152	EPI_ISL_937006
EPI_ISL_10788828	EPI_ISL_12591376	EPI_ISL_9549619	EPI_ISL_10972840	EPI_ISL_660153	EPI_ISL_936951
EPI_ISL_10788839	EPI_ISL_12591356	EPI_ISL_9549621	EPI_ISL_10625137	EPI_ISL_660154	EPI_ISL_936546
EPI_ISL_10788845	EPI_ISL_12591349	EPI_ISL_9549846	EPI_ISL_10654035	EPI_ISL_660157	EPI_ISL_936510
EPI_ISL_10788896	EPI_ISL_12591319	EPI_ISL_4926633	EPI_ISL_10997905	EPI_ISL_660158	EPI_ISL_936511
EPI_ISL_10788958	EPI_ISL_12591430	EPI_ISL_5145691	EPI_ISL_10877798		EPI_ISL_936630
EPI_ISL_5985546	EPI_ISL_12591304	EPI_ISL_5145692	EPI_ISL_11087742		EPI_ISL_936639
EPI_ISL_11007481	EPI_ISL_12591306	EPI_ISL_2489181	EPI_ISL_1196066		EPI_ISL_936519
EPI_ISL_11007489	EPI_ISL_12592008	EPI_ISL_2489314	EPI_ISL_1018034		EPI_ISL_936516
EPI_ISL_11011208	EPI_ISL_12592193	EPI_ISL_2489318	EPI_ISL_3504163		EPI_ISL_936637
EPI_ISL_11011228	EPI_ISL_12592589	EPI_ISL_2489348	EPI_ISL_2138884		EPI_ISL_936638
EPI_ISL_11241166	EPI_ISL_12592668	EPI_ISL_2489414	EPI_ISL_8559591		EPI_ISL_936517
EPI_ISL_11241312	EPI_ISL_12592676	EPI_ISL_2489427	EPI_ISL_8405596		EPI_ISL_936635
EPI_ISL_11241416	EPI_ISL_12592401	EPI_ISL_2489533	EPI_ISL_3721513		EPI_ISL_936636
EPI_ISL_11243908	EPI_ISL_12592712	EPI_ISL_11252648	EPI_ISL_9052931		EPI_ISL_936633
EPI_ISL_11243911	EPI_ISL_12593013	EPI_ISL_11252677	EPI_ISL_8900636		EPI_ISL_936634
EPI_ISL_11243959	EPI_ISL_12593004	EPI_ISL_11252668	EPI_ISL_8900542		EPI_ISL_936513
EPI_ISL_11244017	EPI_ISL_12593315	EPI_ISL_11252713	EPI_ISL_8900663		EPI_ISL_936521
EPI_ISL_11244031	EPI_ISL_5977965	EPI_ISL_11252715	EPI_ISL_9152414		EPI_ISL_936643
EPI_ISL_11244058	EPI_ISL_3419540	EPI_ISL_11252717	EPI_ISL_5453685		EPI_ISL_936522
EPI_ISL_11244080	EPI_ISL_3419546	EPI_ISL_11252748	EPI_ISL_1307381		EPI_ISL_936640
EPI_ISL_11244152	EPI_ISL_3419554	EPI_ISL_9549850	EPI_ISL_11800348		EPI_ISL_936641
EPI_ISL_11251570	EPI_ISL_3419605	EPI_ISL_8020528	EPI_ISL_12134775		EPI_ISL_936520
EPI_ISL_11251604	EPI_ISL_3419609	EPI_ISL_11252858	EPI_ISL_6335225		EPI_ISL_936529
EPI_ISL_11251595	EPI_ISL_3419640	EPI_ISL_8022774	EPI_ISL_2612280		EPI_ISL_936527
EPI_ISL_11251616	EPI_ISL_3419651	EPI_ISL_11252865	EPI_ISL_10369190		EPI_ISL_936528
EPI_ISL_11251630	EPI_ISL_5977994	EPI_ISL_11252867	EPI_ISL_3133241		EPI_ISL_936646
EPI_ISL_11251632	EPI_ISL_3419602	EPI_ISL_3372628	EPI_ISL_9095823		EPI_ISL_936525
EPI_ISL_11571634	EPI_ISL_1226247	EPI_ISL_2489619	EPI_ISL_3718541		EPI_ISL_936647
EPI_ISL_11571646	EPI_ISL_4869121	EPI_ISL_966477	EPI_ISL_3797926		EPI_ISL_936523
EPI_ISL_11571648	EPI_ISL_5930138	EPI_ISL_7435074	EPI_ISL_11532630		EPI_ISL_936645
EPI_ISL_11571676	EPI_ISL_5930139	EPI_ISL_11252963	EPI_ISL_3384800		EPI_ISL_936524
EPI_ISL_3086463	EPI_ISL_12593786	EPI_ISL_7436181	EPI_ISL_1971402		EPI_ISL_936610
EPI_ISL_3398160	EPI_ISL_12593738	EPI_ISL_823870	EPI_ISL_11014153		EPI_ISL_936617
EPI_ISL_3398218	EPI_ISL_12593827	EPI_ISL_11680936	EPI_ISL_11426537		EPI_ISL_936615
EPI_ISL_4214039	EPI_ISL_5978144	EPI_ISL_11680907	EPI_ISL_10548437		EPI_ISL_936616
EPI_ISL_4214180	EPI_ISL_5978147	EPI_ISL_11680932	EPI_ISL_8355944		EPI_ISL_936613
EPI_ISL_4254006	EPI_ISL_5978148	EPI_ISL_11253016	EPI_ISL_7156568		EPI_ISL_936614
EPI_ISL_4254196	EPI_ISL_4867323	EPI_ISL_11680854	EPI_ISL_1711854		EPI_ISL_936611
EPI_ISL_4465579	EPI_ISL_4868120	EPI_ISL_11253043	EPI_ISL_12049115		EPI_ISL_936612
EPI_ISL_4727630	EPI_ISL_2106456	EPI_ISL_11259221	EPI_ISL_12573724		EPI_ISL_936608
EPI_ISL_4987305	EPI_ISL_12594196	EPI_ISL_8428226	EPI_ISL_9094291		EPI_ISL_936621
EPI_ISL_9089923	EPI_ISL_12594388	EPI_ISL_9549373	EPI_ISL_12611746		EPI_ISL_936500
EPI_ISL_9089969	EPI_ISL_12594495	EPI_ISL_7438058	EPI_ISL_1278062		EPI_ISL_936628
EPI_ISL_9347216	EPI_ISL_12594494	EPI_ISL_7160345	EPI_ISL_11760192		EPI_ISL_936507
EPI_ISL_9347239	EPI_ISL_12594703	EPI_ISL_11253130	EPI_ISL_578813		EPI_ISL_936508
EPI_ISL_9347336	EPI_ISL_12594864	EPI_ISL_7160357	EPI_ISL_12636923		EPI_ISL_936629
EPI_ISL_9347450	EPI_ISL_12594934	EPI_ISL_7160369	EPI_ISL_2463252		EPI_ISL_936626
EPI_ISL_9347505	EPI_ISL_12595075	EPI_ISL_10298081	EPI_ISL_12420192		EPI_ISL_936505
EPI_ISL_9626631	EPI_ISL_12595287	EPI_ISL_2758639	EPI_ISL_4740243		EPI_ISL_936506
EPI_ISL_9626727	EPI_ISL_4813493	EPI_ISL_10298098	EPI_ISL_10225222		EPI_ISL_936624
EPI_ISL_8083627	EPI_ISL_8980591	EPI_ISL_11253208	EPI_ISL_10225752		EPI_ISL_936503
EPI_ISL_8083611	EPI_ISL_12595908	EPI_ISL_12785997	EPI_ISL_12759647		EPI_ISL_936625
EPI_ISL_9627170	EPI_ISL_12595435	EPI_ISL_11253296	EPI_ISL_7929837		EPI_ISL_936504
EPI_ISL_9627266	EPI_ISL_12595498	EPI_ISL_1261807	EPI_ISL_10235902		EPI_ISL_936622
EPI_ISL_9627268	EPI_ISL_9521492	EPI_ISL_4816049	EPI_ISL_1121331		EPI_ISL_936623
EPI_ISL_9916700	EPI_ISL_12595496	EPI_ISL_11253412	EPI_ISL_9882461		EPI_ISL_936502
EPI_ISL_9924002	EPI_ISL_12595532	EPI_ISL_12786219	EPI_ISL_830315		EPI_ISL_936619
EPI_ISL_9924004	EPI_ISL_12595752	EPI_ISL_11253447	EPI_ISL_1015659		EPI_ISL_937004
EPI_ISL_4727752	EPI_ISL_9087549	EPI_ISL_11253495	EPI_ISL_767465		EPI_ISL_936606
EPI_ISL_5390317	EPI_ISL_12596000	EPI_ISL_11253511	EPI_ISL_7790649		EPI_ISL_936604
EPI_ISL_5390318	EPI_ISL_9037141	EPI_ISL_11253515	EPI_ISL_12862802		EPI_ISL_936605
EPI_ISL_5390323	EPI_ISL_9096698	EPI_ISL_3692784	EPI_ISL_5565964		EPI_ISL_936602
EPI_ISL_5390343	EPI_ISL_9096719	EPI_ISL_4172791	EPI_ISL_7735963		EPI_ISL_936499
EPI_ISL_5390398	EPI_ISL_9096710	EPI_ISL_3692823	EPI_ISL_10270260		EPI_ISL_936497
EPI_ISL_5390400	EPI_ISL_9096702	EPI_ISL_3692828	EPI_ISL_9916924		EPI_ISL_936498
EPI_ISL_5390402	EPI_ISL_9094177	EPI_ISL_3692888	EPI_ISL_12530990		EPI_ISL_936598
EPI_ISL_5390404	EPI_ISL_9094309	EPI_ISL_12785761	EPI_ISL_6260328		EPI_ISL_936599
EPI_ISL_5390407	EPI_ISL_9094109	EPI_ISL_3692959	EPI_ISL_7280847		EPI_ISL_936596
EPI_ISL_5390408	EPI_ISL_9094337	EPI_ISL_2489815	EPI_ISL_9942873		EPI_ISL_936597
EPI_ISL_5390444	EPI_ISL_4238122	EPI_ISL_11082382	EPI_ISL_9942903		EPI_ISL_936594
EPI_ISL_5390458	EPI_ISL_9094115	EPI_ISL_11253761	EPI_ISL_10102303		EPI_ISL_936595
EPI_ISL_5390482	EPI_ISL_9096762	EPI_ISL_11253982	EPI_ISL_578964		EPI_ISL_936592
EPI_ISL_5390504	EPI_ISL_9096785	EPI_ISL_7741489	EPI_ISL_10545405		EPI_ISL_936593
EPI_ISL_5392975	EPI_ISL_9521472	EPI_ISL_7451321	EPI_ISL_1532105		EPI_ISL_936591
EPI_ISL_5392992	EPI_ISL_8402779	EPI_ISL_8693806	EPI_ISL_11297015		EPI_ISL_936576
EPI_ISL_3542068	EPI_ISL_9002665	EPI_ISL_12786058	EPI_ISL_3604240		EPI_ISL_936575
EPI_ISL_5392922	EPI_ISL_12596581	EPI_ISL_12786027	EPI_ISL_5879491		EPI_ISL_936572
EPI_ISL_5392961	EPI_ISL_12596578	EPI_ISL_12786034	EPI_ISL_9274228		EPI_ISL_936570
EPI_ISL_5393107	EPI_ISL_12596698	EPI_ISL_12786137	EPI_ISL_824551		EPI_ISL_936587
EPI_ISL_5393109	EPI_ISL_9077561	EPI_ISL_12786233	EPI_ISL_890370		EPI_ISL_936586
EPI_ISL_5393111	EPI_ISL_12597018	EPI_ISL_8594305	EPI_ISL_430370		EPI_ISL_936583
EPI_ISL_5393118	EPI_ISL_12597080	EPI_ISL_12786188	EPI_ISL_3398136		EPI_ISL_936584
EPI_ISL_5393208	EPI_ISL_1470826	EPI_ISL_12785950	EPI_ISL_4513804		EPI_ISL_936582
EPI_ISL_5393279	EPI_ISL_12597167	EPI_ISL_12785946	EPI_ISL_11966948		EPI_ISL_936580
EPI_ISL_5393281	EPI_ISL_12597259	EPI_ISL_12785955	EPI_ISL_10571272		EPI_ISL_936554
EPI_ISL_5393290	EPI_ISL_12597289	EPI_ISL_8693890	EPI_ISL_5054753		EPI_ISL_936555
EPI_ISL_5393310	EPI_ISL_3631399	EPI_ISL_7742808	EPI_ISL_12415911		EPI_ISL_936552
EPI_ISL_5404938	EPI_ISL_12293850	EPI_ISL_12785979	EPI_ISL_5584170		EPI_ISL_936559
EPI_ISL_5404948	EPI_ISL_12597863	EPI_ISL_12786316	EPI_ISL_7260995		EPI_ISL_936556
EPI_ISL_11251600	EPI_ISL_7770902	EPI_ISL_12786332	EPI_ISL_4986398		EPI_ISL_936557
EPI_ISL_6207050	EPI_ISL_4813611	EPI_ISL_12786407	EPI_ISL_5948413		EPI_ISL_936565
EPI_ISL_6207051	EPI_ISL_4332686	EPI_ISL_12786708	EPI_ISL_9170156		EPI_ISL_936566
EPI_ISL_6207053	EPI_ISL_1471330	EPI_ISL_12786450	EPI_ISL_1161046		EPI_ISL_936956
EPI_ISL_4344761	EPI_ISL_8681280	EPI_ISL_12786888	EPI_ISL_10791131		EPI_ISL_936954
EPI_ISL_4344835	EPI_ISL_8688275	EPI_ISL_8935230	EPI_ISL_10425794		EPI_ISL_937007
EPI_ISL_4344836	EPI_ISL_2295575	EPI_ISL_4956474	EPI_ISL_10474202		EPI_ISL_936953
EPI_ISL_4344879	EPI_ISL_2179132	EPI_ISL_8161962	EPI_ISL_11704591		EPI_ISL_936949
EPI_ISL_4344880	EPI_ISL_1821693	EPI_ISL_10842663	EPI_ISL_2269644		EPI_ISL_936961
EPI_ISL_4344898	EPI_ISL_1821716	EPI_ISL_10842523	EPI_ISL_12168054		EPI_ISL_937016
EPI_ISL_4344900	EPI_ISL_12598234	EPI_ISL_12786884	EPI_ISL_2105156		EPI_ISL_936960
EPI_ISL_4344974	EPI_ISL_768354	EPI_ISL_3427202	EPI_ISL_10972370		EPI_ISL_937013
EPI_ISL_4344996	EPI_ISL_1385678	EPI_ISL_3427239	EPI_ISL_10624595		EPI_ISL_937012
EPI_ISL_4345003	EPI_ISL_778952	EPI_ISL_3427253	EPI_ISL_10975916		EPI_ISL_937011
EPI_ISL_4345017	EPI_ISL_1385552	EPI_ISL_3427261	EPI_ISL_10656038		EPI_ISL_937010
EPI_ISL_4345019	EPI_ISL_451252	EPI_ISL_3427273	EPI_ISL_10997992		EPI_ISL_936969
EPI_ISL_4345029	EPI_ISL_6391077	EPI_ISL_3427454	EPI_ISL_10998200		EPI_ISL_936968
EPI_ISL_4345049	EPI_ISL_653701	EPI_ISL_3427505	EPI_ISL_11088714		EPI_ISL_937019
EPI_ISL_4345057	EPI_ISL_653661	EPI_ISL_3427529	EPI_ISL_11087315		EPI_ISL_936944
EPI_ISL_9090196	EPI_ISL_1385775	EPI_ISL_3427683	EPI_ISL_9551510		EPI_ISL_936941
EPI_ISL_3115233	EPI_ISL_1609969	EPI_ISL_3427743	EPI_ISL_3320623		EPI_ISL_936891
EPI_ISL_4214316	EPI_ISL_1610016	EPI_ISL_3427848	EPI_ISL_2424237		EPI_ISL_936650
EPI_ISL_4254290	EPI_ISL_12203032	EPI_ISL_6937428	EPI_ISL_10981402		EPI_ISL_936890
EPI_ISL_4254305	EPI_ISL_12113742	EPI_ISL_1301056	EPI_ISL_4511473		EPI_ISL_936657
EPI_ISL_4254340	EPI_ISL_3640788	EPI_ISL_3427945	EPI_ISL_4741666		EPI_ISL_936778
EPI_ISL_4254008	EPI_ISL_1041758	EPI_ISL_3816672	EPI_ISL_1967664		EPI_ISL_936779
EPI_ISL_4254016	EPI_ISL_1041890	EPI_ISL_7980636	EPI_ISL_5869772		EPI_ISL_936783
EPI_ISL_4254106	EPI_ISL_3641051	EPI_ISL_3428108	EPI_ISL_2080983		EPI_ISL_936663
EPI_ISL_4254143	EPI_ISL_1041670	EPI_ISL_3428135	EPI_ISL_7622721		EPI_ISL_936781
EPI_ISL_4254198	EPI_ISL_1041684	EPI_ISL_3428142	EPI_ISL_5868949		EPI_ISL_936660
EPI_ISL_4254200	EPI_ISL_4813672	EPI_ISL_3428180	EPI_ISL_8883141		EPI_ISL_936668
EPI_ISL_4254209	EPI_ISL_1041622	EPI_ISL_6402484	EPI_ISL_8883128		EPI_ISL_936879
EPI_ISL_3086419	EPI_ISL_1812638	EPI_ISL_3428209	EPI_ISL_8900799		EPI_ISL_936882
EPI_ISL_3115195	EPI_ISL_1812963	EPI_ISL_3428334	EPI_ISL_8900604		EPI_ISL_936831
EPI_ISL_3115262	EPI_ISL_1816444	EPI_ISL_7479433	EPI_ISL_10575357		EPI_ISL_936842
EPI_ISL_3115287	EPI_ISL_3505461	EPI_ISL_3428476	EPI_ISL_3748502		EPI_ISL_936813
EPI_ISL_4727826	EPI_ISL_3460860	EPI_ISL_3428507	EPI_ISL_4302255		EPI_ISL_936934
EPI_ISL_3321199	EPI_ISL_1041733	EPI_ISL_3428512	EPI_ISL_6698841		EPI_ISL_936929
EPI_ISL_5510774	EPI_ISL_3215324	EPI_ISL_3428609	EPI_ISL_5987153		EPI_ISL_936704
EPI_ISL_5511042	EPI_ISL_1041745	EPI_ISL_12788623	EPI_ISL_5927027		EPI_ISL_936701
EPI_ISL_5511274	EPI_ISL_3215382	EPI_ISL_7456847	EPI_ISL_8875320		EPI_ISL_936912
EPI_ISL_5511295	EPI_ISL_3215392	EPI_ISL_12788576	EPI_ISL_9139135		EPI_ISL_936910
EPI_ISL_5511327	EPI_ISL_3215396	EPI_ISL_12788745	EPI_ISL_8731031		EPI_ISL_936562
EPI_ISL_5511330	EPI_ISL_3215398	EPI_ISL_12788932	EPI_ISL_10115814		EPI_ISL_1704694
EPI_ISL_5511336	EPI_ISL_4339989	EPI_ISL_3428724	EPI_ISL_1306901		EPI_ISL_1704691
EPI_ISL_5511351	EPI_ISL_3215600	EPI_ISL_12788995	EPI_ISL_10657313		EPI_ISL_1704684
EPI_ISL_5511353	EPI_ISL_3215693	EPI_ISL_3428823	EPI_ISL_11096906		EPI_ISL_1704685
EPI_ISL_5511368	EPI_ISL_6393965	EPI_ISL_6583394	EPI_ISL_9802082		EPI_ISL_1704680
EPI_ISL_5511397	EPI_ISL_1816806	EPI_ISL_7484669	EPI_ISL_10545401		EPI_ISL_1704682
EPI_ISL_5511434	EPI_ISL_1816723	EPI_ISL_3816713	EPI_ISL_10040163		EPI_ISL_1704686
EPI_ISL_5512213	EPI_ISL_1816617	EPI_ISL_3428921	EPI_ISL_9805469		EPI_ISL_1704688
EPI_ISL_4468661	EPI_ISL_1816528	EPI_ISL_3428929	EPI_ISL_12573174		EPI_ISL_626376
EPI_ISL_4468697	EPI_ISL_1816539	EPI_ISL_3428952	EPI_ISL_12573214		EPI_ISL_1502073
EPI_ISL_4468702	EPI_ISL_1816713	EPI_ISL_12789553	EPI_ISL_653678		EPI_ISL_1502061
EPI_ISL_4468698	EPI_ISL_1816719	EPI_ISL_12789500	EPI_ISL_3695973		EPI_ISL_1502074
EPI_ISL_4465634	EPI_ISL_1816404	EPI_ISL_12789476	EPI_ISL_3695975		EPI_ISL_1502067
EPI_ISL_4465704	EPI_ISL_1816305	EPI_ISL_12789437	EPI_ISL_12655435		EPI_ISL_1502058
EPI_ISL_4465731	EPI_ISL_1816451	EPI_ISL_12789569	EPI_ISL_10206721		EPI_ISL_1502054
EPI_ISL_4465874	EPI_ISL_1816450	EPI_ISL_5003324	EPI_ISL_9406251		EPI_ISL_1502055
EPI_ISL_4465968	EPI_ISL_1816220	EPI_ISL_5003408	EPI_ISL_11241710		EPI_ISL_1501685
EPI_ISL_4466029	EPI_ISL_1816477	EPI_ISL_5004234	EPI_ISL_1694765		EPI_ISL_1501688
EPI_ISL_4466088	EPI_ISL_1816241	EPI_ISL_5004250	EPI_ISL_10238574		EPI_ISL_936901
EPI_ISL_4466111	EPI_ISL_1816254	EPI_ISL_3428969	EPI_ISL_3428036		EPI_ISL_936538
EPI_ISL_5603585	EPI_ISL_1816059	EPI_ISL_1315214	EPI_ISL_734480		EPI_ISL_936686
EPI_ISL_9082465	EPI_ISL_1815922	EPI_ISL_3668548	EPI_ISL_5868952		EPI_ISL_936806
EPI_ISL_9082631	EPI_ISL_1815923	EPI_ISL_6583366	EPI_ISL_4172676		EPI_ISL_936807
EPI_ISL_4727692	EPI_ISL_1816016	EPI_ISL_8725438	EPI_ISL_751757		EPI_ISL_936822
EPI_ISL_4727735	EPI_ISL_1041562	EPI_ISL_8725582	EPI_ISL_12856967		EPI_ISL_936852
EPI_ISL_4727743	EPI_ISL_1815761	EPI_ISL_8725565	EPI_ISL_10271859		EPI_ISL_936866
EPI_ISL_4727783	EPI_ISL_1815640	EPI_ISL_12789635	EPI_ISL_10272846		EPI_ISL_936884
EPI_ISL_4727794	EPI_ISL_861993	EPI_ISL_12789764	EPI_ISL_4629501		EPI_ISL_936983
EPI_ISL_4727813	EPI_ISL_861961	EPI_ISL_12789608	EPI_ISL_7950381		EPI_ISL_937014
EPI_ISL_4727819	EPI_ISL_11315944	EPI_ISL_12789745	EPI_ISL_9966437		EPI_ISL_936947
EPI_ISL_4727835	EPI_ISL_1815791	EPI_ISL_3429085	EPI_ISL_4510675		EPI_ISL_626545
EPI_ISL_4727840	EPI_ISL_1815908	EPI_ISL_3429105	EPI_ISL_3464627		EPI_ISL_626546
EPI_ISL_4727841	EPI_ISL_1815918	EPI_ISL_3816901	EPI_ISL_3464663		EPI_ISL_626544
EPI_ISL_4727846	EPI_ISL_1815804	EPI_ISL_6401999	EPI_ISL_4105337		EPI_ISL_626540
EPI_ISL_4727847	EPI_ISL_1815854	EPI_ISL_5017190	EPI_ISL_10379455		EPI_ISL_626436
EPI_ISL_4727862	EPI_ISL_4344894	EPI_ISL_6656142	EPI_ISL_10604912		EPI_ISL_626438
EPI_ISL_4727873	EPI_ISL_1815064	EPI_ISL_3429337	EPI_ISL_10374091		EPI_ISL_626432
EPI_ISL_4727887	EPI_ISL_1815526	EPI_ISL_3429459	EPI_ISL_6793643		EPI_ISL_626434
EPI_ISL_4727892	EPI_ISL_1815345	EPI_ISL_3429535	EPI_ISL_9484300		EPI_ISL_626428
EPI_ISL_4727906	EPI_ISL_1815465	EPI_ISL_6118828	EPI_ISL_8981714		EPI_ISL_626429
EPI_ISL_4727928	EPI_ISL_1815350	EPI_ISL_6118873	EPI_ISL_1548867		EPI_ISL_626457
EPI_ISL_4727966	EPI_ISL_1815374	EPI_ISL_6118891	EPI_ISL_10607053		EPI_ISL_626430
EPI_ISL_4728011	EPI_ISL_1813811	EPI_ISL_6118896	EPI_ISL_1516290		EPI_ISL_626424
EPI_ISL_4728023	EPI_ISL_1815207	EPI_ISL_3429665	EPI_ISL_2184313		EPI_ISL_626453
EPI_ISL_4728029	EPI_ISL_1815301	EPI_ISL_3429667	EPI_ISL_10576277		EPI_ISL_626439
EPI_ISL_4728042	EPI_ISL_1680675	EPI_ISL_6118934	EPI_ISL_9152415		EPI_ISL_626421
EPI_ISL_4728069	EPI_ISL_1815111	EPI_ISL_6118965	EPI_ISL_9090682		EPI_ISL_626444
EPI_ISL_4728083	EPI_ISL_1815125	EPI_ISL_3817021	EPI_ISL_7622561		EPI_ISL_626435
EPI_ISL_4728115	EPI_ISL_12599040	EPI_ISL_6119032	EPI_ISL_8900620		EPI_ISL_626426
EPI_ISL_4728118	EPI_ISL_1815254	EPI_ISL_12049712	EPI_ISL_8900715		EPI_ISL_626427
EPI_ISL_4728141	EPI_ISL_1815049	EPI_ISL_3813266	EPI_ISL_8633782		EPI_ISL_626420
EPI_ISL_4728164	EPI_ISL_1815046	EPI_ISL_6119142	EPI_ISL_1226048		EPI_ISL_626437
EPI_ISL_4728169	EPI_ISL_4347351	EPI_ISL_6119176	EPI_ISL_10175443		EPI_ISL_626425
EPI_ISL_4728187	EPI_ISL_1814905	EPI_ISL_6119178	EPI_ISL_11799765		EPI_ISL_626422
EPI_ISL_4728195	EPI_ISL_1814910	EPI_ISL_6119185	EPI_ISL_10213018		EPI_ISL_626455
EPI_ISL_8762665	EPI_ISL_1815010	EPI_ISL_3429882	EPI_ISL_6370394		EPI_ISL_626454
EPI_ISL_4918267	EPI_ISL_1814742	EPI_ISL_6119270	EPI_ISL_6582619		EPI_ISL_626456
EPI_ISL_4918381	EPI_ISL_1814758	EPI_ISL_3429966	EPI_ISL_7885919		EPI_ISL_626448
EPI_ISL_4918434	EPI_ISL_1814764	EPI_ISL_3430010	EPI_ISL_5927066		EPI_ISL_626449
EPI_ISL_4918504	EPI_ISL_1814552	EPI_ISL_6119348	EPI_ISL_6370228		EPI_ISL_626451
EPI_ISL_4918536	EPI_ISL_1814570	EPI_ISL_6119436	EPI_ISL_9037091		EPI_ISL_626446
EPI_ISL_4918585	EPI_ISL_1814200	EPI_ISL_3812778	EPI_ISL_1821682		EPI_ISL_626514
EPI_ISL_4918590	EPI_ISL_1814628	EPI_ISL_3430208	EPI_ISL_451258		EPI_ISL_626442
EPI_ISL_4918654	EPI_ISL_1814646	EPI_ISL_6119643	EPI_ISL_574314		EPI_ISL_626417
EPI_ISL_4918717	EPI_ISL_1814535	EPI_ISL_6119649	EPI_ISL_8879344		EPI_ISL_626418
EPI_ISL_4918740	EPI_ISL_1814659	EPI_ISL_6119703	EPI_ISL_11240019		EPI_ISL_626395
EPI_ISL_4918965	EPI_ISL_1814321	EPI_ISL_6119709	EPI_ISL_12713105		EPI_ISL_626450
EPI_ISL_4918972	EPI_ISL_1814387	EPI_ISL_6119726	EPI_ISL_7929453		EPI_ISL_626447
EPI_ISL_4918984	EPI_ISL_1814383	EPI_ISL_6119749	EPI_ISL_10398049		EPI_ISL_626440
EPI_ISL_4918985	EPI_ISL_12611752	EPI_ISL_3430359	EPI_ISL_11252305		EPI_ISL_626516
EPI_ISL_4919355	EPI_ISL_12611753	EPI_ISL_6119863	EPI_ISL_6262187		EPI_ISL_626502
EPI_ISL_4919384	EPI_ISL_12611754	EPI_ISL_6119867	EPI_ISL_676693		EPI_ISL_626452
EPI_ISL_4919553	EPI_ISL_12611938	EPI_ISL_6119904	EPI_ISL_5869066		EPI_ISL_626443
EPI_ISL_4919665	EPI_ISL_12611924	EPI_ISL_6119933	EPI_ISL_12915895		EPI_ISL_626517
EPI_ISL_4919689	EPI_ISL_12611942	EPI_ISL_6119957	EPI_ISL_1652085		EPI_ISL_626533
EPI_ISL_4919696	EPI_ISL_1814124	EPI_ISL_3430435	EPI_ISL_7457001		EPI_ISL_626518
EPI_ISL_4926297	EPI_ISL_1814401	EPI_ISL_3430454	EPI_ISL_7778241		EPI_ISL_626521
EPI_ISL_4926307	EPI_ISL_12086312	EPI_ISL_3430528	EPI_ISL_4345069		EPI_ISL_626527
EPI_ISL_4926308	EPI_ISL_12086362	EPI_ISL_6120160	EPI_ISL_10598200		EPI_ISL_626509
EPI_ISL_4926348	EPI_ISL_12086366	EPI_ISL_6120175	EPI_ISL_2295567		EPI_ISL_626505
EPI_ISL_4926352	EPI_ISL_12086398	EPI_ISL_3430574	EPI_ISL_1016165		EPI_ISL_626411
EPI_ISL_4926354	EPI_ISL_9187437	EPI_ISL_3430665	EPI_ISL_2786927		EPI_ISL_626531
EPI_ISL_4987479	EPI_ISL_9187434	EPI_ISL_3430673	EPI_ISL_3556873		EPI_ISL_626410
EPI_ISL_4987575	EPI_ISL_11044432	EPI_ISL_6400168	EPI_ISL_10947656		EPI_ISL_626508
EPI_ISL_4987624	EPI_ISL_11044386	EPI_ISL_3813468	EPI_ISL_11843075		EPI_ISL_626510
EPI_ISL_5651432	EPI_ISL_11413427	EPI_ISL_3430746	EPI_ISL_10576140		EPI_ISL_626408
EPI_ISL_9089401	EPI_ISL_11413402	EPI_ISL_12799984	EPI_ISL_11126212		EPI_ISL_626409
EPI_ISL_9090020	EPI_ISL_11413419	EPI_ISL_12800002	EPI_ISL_11173888		EPI_ISL_626524
EPI_ISL_5603447	EPI_ISL_11413395	EPI_ISL_12800024	EPI_ISL_3804795		EPI_ISL_626507
EPI_ISL_5603552	EPI_ISL_11413526	EPI_ISL_6120418	EPI_ISL_4511470		EPI_ISL_626513
EPI_ISL_7661932	EPI_ISL_11413414	EPI_ISL_6120419	EPI_ISL_10571312		EPI_ISL_626500
EPI_ISL_7662679	EPI_ISL_11413412	EPI_ISL_5263612	EPI_ISL_8797001		EPI_ISL_626414
EPI_ISL_7662802	EPI_ISL_11413532	EPI_ISL_5263634	EPI_ISL_10239220		EPI_ISL_626530
EPI_ISL_7662805	EPI_ISL_11413384	EPI_ISL_3430792	EPI_ISL_7044793		EPI_ISL_626512
EPI_ISL_7662829	EPI_ISL_11413415	EPI_ISL_6120476	EPI_ISL_7711153		EPI_ISL_626511
EPI_ISL_7663556	EPI_ISL_11413530	EPI_ISL_6120481	EPI_ISL_12141747		EPI_ISL_626515
EPI_ISL_4062758	EPI_ISL_11413535	EPI_ISL_5263729	EPI_ISL_2339364		EPI_ISL_626504
EPI_ISL_5985554	EPI_ISL_11413520	EPI_ISL_5263736	EPI_ISL_5234225		EPI_ISL_626413
EPI_ISL_5985627	EPI_ISL_11413486	EPI_ISL_831826	EPI_ISL_12959867		EPI_ISL_626523
EPI_ISL_5985659	EPI_ISL_11413463	EPI_ISL_831835	EPI_ISL_830221		EPI_ISL_626391
EPI_ISL_5985711	EPI_ISL_11413469	EPI_ISL_831704	EPI_ISL_5512312		EPI_ISL_626529
EPI_ISL_6794471	EPI_ISL_11413453	EPI_ISL_831726	EPI_ISL_9350426		EPI_ISL_626416
EPI_ISL_4062729	EPI_ISL_11413536	EPI_ISL_812608	EPI_ISL_7414080		EPI_ISL_626403
EPI_ISL_8147406	EPI_ISL_11413540	EPI_ISL_812312	EPI_ISL_6381865		EPI_ISL_626401
EPI_ISL_8328275	EPI_ISL_8901554	EPI_ISL_812550	EPI_ISL_8424882		EPI_ISL_626528
EPI_ISL_9224652	EPI_ISL_8901572	EPI_ISL_5263753	EPI_ISL_1702127		EPI_ISL_626526
EPI_ISL_8748339	EPI_ISL_8901542	EPI_ISL_5263765	EPI_ISL_11125224		EPI_ISL_626412
EPI_ISL_5651600	EPI_ISL_8901559	EPI_ISL_12049857	EPI_ISL_11173962		EPI_ISL_626519
EPI_ISL_11241396	EPI_ISL_8901573	EPI_ISL_6120569	EPI_ISL_4081178		EPI_ISL_626406
EPI_ISL_8762388	EPI_ISL_8901541	EPI_ISL_5263908	EPI_ISL_578768		EPI_ISL_626382
EPI_ISL_8762657	EPI_ISL_8901539	EPI_ISL_5263948	EPI_ISL_6181073		EPI_ISL_626407
EPI_ISL_5393163	EPI_ISL_8901548	EPI_ISL_5263957	EPI_ISL_3863912		EPI_ISL_626394
EPI_ISL_10787361	EPI_ISL_11044394	EPI_ISL_6120626	EPI_ISL_12743651		EPI_ISL_626393
EPI_ISL_10788794	EPI_ISL_11044430	EPI_ISL_5263994	EPI_ISL_7928198		EPI_ISL_626396
EPI_ISL_11011187	EPI_ISL_10707952	EPI_ISL_12049710	EPI_ISL_6536376		EPI_ISL_626522
EPI_ISL_5985571	EPI_ISL_10707985	EPI_ISL_5264036	EPI_ISL_4574415		EPI_ISL_626404
EPI_ISL_8083634	EPI_ISL_10707989	EPI_ISL_3430984	EPI_ISL_2626440		EPI_ISL_626525
EPI_ISL_6102076	EPI_ISL_10708001	EPI_ISL_5264085	EPI_ISL_2611758		EPI_ISL_626386
EPI_ISL_6102091	EPI_ISL_10707971	EPI_ISL_5264104	EPI_ISL_10972857		EPI_ISL_626405
EPI_ISL_6102104	EPI_ISL_10707949	EPI_ISL_5264109	EPI_ISL_9034287		EPI_ISL_626520
EPI_ISL_12136080	EPI_ISL_10707976	EPI_ISL_3431035	EPI_ISL_8681692		EPI_ISL_626384
EPI_ISL_12136112	EPI_ISL_10707979	EPI_ISL_5264247	EPI_ISL_9141737		EPI_ISL_626387
EPI_ISL_12136145	EPI_ISL_10707994	EPI_ISL_3431061	EPI_ISL_9035307		EPI_ISL_626390
EPI_ISL_11971142	EPI_ISL_10707972	EPI_ISL_5264448	EPI_ISL_4550360		EPI_ISL_626388
EPI_ISL_11971140	EPI_ISL_10076425	EPI_ISL_5264534	EPI_ISL_9392702		EPI_ISL_626477
EPI_ISL_11971158	EPI_ISL_10076433	EPI_ISL_5264539	EPI_ISL_10225912		EPI_ISL_626389
EPI_ISL_11971131	EPI_ISL_10076396	EPI_ISL_5264560	EPI_ISL_9936452		EPI_ISL_626392
EPI_ISL_12468846	EPI_ISL_9882187	EPI_ISL_10624615	EPI_ISL_7777397		EPI_ISL_626399
EPI_ISL_12468849	EPI_ISL_1813595	EPI_ISL_1679995	EPI_ISL_6415351		EPI_ISL_626397
EPI_ISL_12136130	EPI_ISL_1813750	EPI_ISL_12223590	EPI_ISL_1445333		EPI_ISL_626383
EPI_ISL_12136120	EPI_ISL_1813748	EPI_ISL_12223592	EPI_ISL_653688		EPI_ISL_626385
EPI_ISL_12136162	EPI_ISL_1813530	EPI_ISL_12223584	EPI_ISL_653662		EPI_ISL_626359
EPI_ISL_12144180	EPI_ISL_1813173	EPI_ISL_4137984	EPI_ISL_10041735		EPI_ISL_626357
EPI_ISL_5392962	EPI_ISL_1813207	EPI_ISL_4137992	EPI_ISL_10231638		EPI_ISL_626358
EPI_ISL_5393114	EPI_ISL_1812933	EPI_ISL_4138126	EPI_ISL_5850664		EPI_ISL_626470
EPI_ISL_5393128	EPI_ISL_1812954	EPI_ISL_4185005	EPI_ISL_3756675		EPI_ISL_626497
EPI_ISL_5393146	EPI_ISL_1812977	EPI_ISL_4138345	EPI_ISL_8883030		EPI_ISL_626460
EPI_ISL_5393179	EPI_ISL_1812986	EPI_ISL_4138460	EPI_ISL_4058550		EPI_ISL_626494
EPI_ISL_5393217	EPI_ISL_1812793	EPI_ISL_4138515	EPI_ISL_10773910		EPI_ISL_626471
EPI_ISL_10532877	EPI_ISL_1812799	EPI_ISL_3814322	EPI_ISL_1195494		EPI_ISL_626469
EPI_ISL_1171388	EPI_ISL_1812684	EPI_ISL_4138609	EPI_ISL_10789228		EPI_ISL_626490
EPI_ISL_1171462	EPI_ISL_1812563	EPI_ISL_4138678	EPI_ISL_10386708		EPI_ISL_626479
EPI_ISL_1171040	EPI_ISL_1812321	EPI_ISL_4138868	EPI_ISL_10386713		EPI_ISL_626474
EPI_ISL_5415685	EPI_ISL_1812590	EPI_ISL_4138908	EPI_ISL_10386720		EPI_ISL_626466
EPI_ISL_12086400	EPI_ISL_12612283	EPI_ISL_4138924	EPI_ISL_10386728		EPI_ISL_626373
EPI_ISL_9925762	EPI_ISL_1812109	EPI_ISL_7432013	EPI_ISL_10386716		EPI_ISL_626377
EPI_ISL_9936726	EPI_ISL_1812114	EPI_ISL_4138970	EPI_ISL_10386729		EPI_ISL_626493
EPI_ISL_6387855	EPI_ISL_1812341	EPI_ISL_4139064	EPI_ISL_10386732		EPI_ISL_626489
EPI_ISL_9941212	EPI_ISL_1811859	EPI_ISL_4139065	EPI_ISL_10386735		EPI_ISL_626483
EPI_ISL_9941327	EPI_ISL_1811974	EPI_ISL_4139096	EPI_ISL_10789229		EPI_ISL_626468
EPI_ISL_9943564	EPI_ISL_1812030	EPI_ISL_4139187	EPI_ISL_10655880		EPI_ISL_626371
EPI_ISL_9945163	EPI_ISL_1811758	EPI_ISL_4139209	EPI_ISL_10792648		EPI_ISL_626496
EPI_ISL_9945251	EPI_ISL_1811760	EPI_ISL_3813728	EPI_ISL_10792651		EPI_ISL_626369
EPI_ISL_10314858	EPI_ISL_12612306	EPI_ISL_3813945	EPI_ISL_10792647		EPI_ISL_626476
EPI_ISL_10842593	EPI_ISL_1811703	EPI_ISL_3813703	EPI_ISL_10792650		EPI_ISL_626378
EPI_ISL_12589158	EPI_ISL_905940	EPI_ISL_4179000	EPI_ISL_10792649		EPI_ISL_626498
EPI_ISL_10840410	EPI_ISL_12612540	EPI_ISL_7566766	EPI_ISL_11092198		EPI_ISL_626360
EPI_ISL_9948588	EPI_ISL_832601	EPI_ISL_6399115	EPI_ISL_11092201		EPI_ISL_626463
EPI_ISL_9948079	EPI_ISL_12612617	EPI_ISL_7568550	EPI_ISL_10383896		EPI_ISL_626372
EPI_ISL_10321074	EPI_ISL_832632	EPI_ISL_4140237	EPI_ISL_10383897		EPI_ISL_626495
EPI_ISL_9949186	EPI_ISL_832633	EPI_ISL_4140276	EPI_ISL_10383895		EPI_ISL_626491
EPI_ISL_9949722	EPI_ISL_832640	EPI_ISL_4140504	EPI_ISL_10910173		EPI_ISL_626370
EPI_ISL_9950209	EPI_ISL_832672	EPI_ISL_4140564	EPI_ISL_10910194		EPI_ISL_626492
EPI_ISL_9950229	EPI_ISL_832524	EPI_ISL_4140568	EPI_ISL_11092202		EPI_ISL_626374
EPI_ISL_12592926	EPI_ISL_12613009	EPI_ISL_4140693	EPI_ISL_10789226		EPI_ISL_626367
EPI_ISL_12593607	EPI_ISL_667489	EPI_ISL_4178854	EPI_ISL_10789230		EPI_ISL_626368
EPI_ISL_12593596	EPI_ISL_667383	EPI_ISL_4140740	EPI_ISL_10789227		EPI_ISL_626361
EPI_ISL_12593674	EPI_ISL_667376	EPI_ISL_4140741	EPI_ISL_10910186		EPI_ISL_626362
EPI_ISL_12593804	EPI_ISL_667123	EPI_ISL_4140850	EPI_ISL_10386717		EPI_ISL_626488
EPI_ISL_12593863	EPI_ISL_526089	EPI_ISL_4140854	EPI_ISL_10386733		EPI_ISL_626480
EPI_ISL_12593983	EPI_ISL_526008	EPI_ISL_4140889	EPI_ISL_11092197		EPI_ISL_626486
EPI_ISL_12594026	EPI_ISL_525938	EPI_ISL_4140907	EPI_ISL_11092200		EPI_ISL_626485
EPI_ISL_12594063	EPI_ISL_525901	EPI_ISL_4140969	EPI_ISL_10910195		EPI_ISL_626364
EPI_ISL_12594313	EPI_ISL_525909	EPI_ISL_4140970	EPI_ISL_10910171		EPI_ISL_626481
EPI_ISL_12594707	EPI_ISL_526077	EPI_ISL_4141002	EPI_ISL_10910178		EPI_ISL_626487
EPI_ISL_12594899	EPI_ISL_526057	EPI_ISL_4141060	EPI_ISL_10910172		EPI_ISL_626363
EPI_ISL_12594866	EPI_ISL_525867	EPI_ISL_4141245	EPI_ISL_10910177		EPI_ISL_626365
EPI_ISL_12594859	EPI_ISL_509147	EPI_ISL_4141268	EPI_ISL_11092199		EPI_ISL_626484
EPI_ISL_12594985	EPI_ISL_509145	EPI_ISL_4141320	EPI_ISL_10792644		EPI_ISL_1340842
EPI_ISL_12594953	EPI_ISL_468086	EPI_ISL_4141433	EPI_ISL_10792645		EPI_ISL_1340843
EPI_ISL_2106525	EPI_ISL_1171451	EPI_ISL_4141949	EPI_ISL_10792642		EPI_ISL_1340840
EPI_ISL_12595166	EPI_ISL_1171245	EPI_ISL_4141472	EPI_ISL_10792643		EPI_ISL_1340841
EPI_ISL_12595255	EPI_ISL_1171271	EPI_ISL_4141716	EPI_ISL_10792646		EPI_ISL_1340831
EPI_ISL_12595322	EPI_ISL_1171300	EPI_ISL_4141738	EPI_ISL_3821413		EPI_ISL_1340836
EPI_ISL_12595433	EPI_ISL_1171124	EPI_ISL_4141823	EPI_ISL_4150297		EPI_ISL_1340835
EPI_ISL_12595447	EPI_ISL_1171125	EPI_ISL_4141881	EPI_ISL_9983737		EPI_ISL_1340832
EPI_ISL_6075180	EPI_ISL_1171111	EPI_ISL_1907984	EPI_ISL_2134615		EPI_ISL_1340830
EPI_ISL_12595525	EPI_ISL_1171045	EPI_ISL_1908106	EPI_ISL_6166918		EPI_ISL_1340858
EPI_ISL_12595494	EPI_ISL_1170982	EPI_ISL_1907743	EPI_ISL_6340365		EPI_ISL_1340856
EPI_ISL_9521517	EPI_ISL_1171033	EPI_ISL_1907816	EPI_ISL_1615445		EPI_ISL_1340817
EPI_ISL_12595564	EPI_ISL_1122303	EPI_ISL_1907442	EPI_ISL_5583054		EPI_ISL_1340818
EPI_ISL_12595661	EPI_ISL_1122302	EPI_ISL_1907595	EPI_ISL_12768925		EPI_ISL_1340825
EPI_ISL_12595649	EPI_ISL_1122310	EPI_ISL_1907408	EPI_ISL_12034649		EPI_ISL_1340820
EPI_ISL_12595678	EPI_ISL_1122292	EPI_ISL_1907554	EPI_ISL_3229323		EPI_ISL_1340786
EPI_ISL_12594989	EPI_ISL_1122298	EPI_ISL_1907060	EPI_ISL_979415		EPI_ISL_1340782
EPI_ISL_12595700	EPI_ISL_1122073	EPI_ISL_1907196	EPI_ISL_2652078		EPI_ISL_1340799
EPI_ISL_12595754	EPI_ISL_1122101	EPI_ISL_1907289	EPI_ISL_3999527		EPI_ISL_1340809
EPI_ISL_12595978	EPI_ISL_1122127	EPI_ISL_1907124	EPI_ISL_3088514		EPI_ISL_1340814
EPI_ISL_9036358	EPI_ISL_1122112	EPI_ISL_1907242	EPI_ISL_3273449		EPI_ISL_1340812
EPI_ISL_9096570	EPI_ISL_1122031	EPI_ISL_1907279	EPI_ISL_5091150		EPI_ISL_1340810
EPI_ISL_9096477	EPI_ISL_1122052	EPI_ISL_4536942	EPI_ISL_3190110		EPI_ISL_1340806
EPI_ISL_12596349	EPI_ISL_12613315	EPI_ISL_1907232	EPI_ISL_4080124		EPI_ISL_1340813
EPI_ISL_12596865	EPI_ISL_12613314	EPI_ISL_1906881	EPI_ISL_4078514		EPI_ISL_1340798
EPI_ISL_1470843	EPI_ISL_10130317	EPI_ISL_1906753	EPI_ISL_7457748		EPI_ISL_1340795
EPI_ISL_12597212	EPI_ISL_12613757	EPI_ISL_7900455	EPI_ISL_5155969		EPI_ISL_1340790
EPI_ISL_4813536	EPI_ISL_10130469	EPI_ISL_1906967	EPI_ISL_6698932		EPI_ISL_1340791
EPI_ISL_12597224	EPI_ISL_10130375	EPI_ISL_7900708	EPI_ISL_6699092		EPI_ISL_444531
EPI_ISL_12597634	EPI_ISL_12613794	EPI_ISL_7900742	EPI_ISL_767087		EPI_ISL_444530
EPI_ISL_12598065	EPI_ISL_10130349	EPI_ISL_7900753	EPI_ISL_11864281		EPI_ISL_444523
EPI_ISL_4813617	EPI_ISL_10130369	EPI_ISL_7901339	EPI_ISL_6309002		EPI_ISL_444526
EPI_ISL_1385618	EPI_ISL_10130451	EPI_ISL_7901452	EPI_ISL_4465620		EPI_ISL_444529
EPI_ISL_1385499	EPI_ISL_10130409	EPI_ISL_4816186	EPI_ISL_3916118		EPI_ISL_444533
EPI_ISL_4333018	EPI_ISL_10130394	EPI_ISL_1906808	EPI_ISL_4377874		EPI_ISL_444527
EPI_ISL_3640781	EPI_ISL_10130337	EPI_ISL_5090043	EPI_ISL_1238989		EPI_ISL_444562
EPI_ISL_1041907	EPI_ISL_10130406	EPI_ISL_7901767	EPI_ISL_3015203		EPI_ISL_444561
EPI_ISL_3641001	EPI_ISL_10130397	EPI_ISL_7901831	EPI_ISL_3761069		EPI_ISL_444563
EPI_ISL_12117930	EPI_ISL_4279191	EPI_ISL_1906511	EPI_ISL_4469215		EPI_ISL_444572
EPI_ISL_3215454	EPI_ISL_4279192	EPI_ISL_1906623	EPI_ISL_10842310		EPI_ISL_444559
EPI_ISL_1041744	EPI_ISL_4279193	EPI_ISL_7902368	EPI_ISL_2466834		EPI_ISL_444565
EPI_ISL_3215411	EPI_ISL_6949901	EPI_ISL_7902470	EPI_ISL_4481682		EPI_ISL_444573
EPI_ISL_4341130	EPI_ISL_6949902	EPI_ISL_7902551	EPI_ISL_11798503		EPI_ISL_444564
EPI_ISL_1816881	EPI_ISL_6949959	EPI_ISL_7902577	EPI_ISL_4882439		EPI_ISL_444558
EPI_ISL_1816763	EPI_ISL_6949964	EPI_ISL_7902679	EPI_ISL_12709966		EPI_ISL_444557
EPI_ISL_1816257	EPI_ISL_6949970	EPI_ISL_7902714	EPI_ISL_12709963		EPI_ISL_444574
EPI_ISL_6394503	EPI_ISL_6949988	EPI_ISL_7902726	EPI_ISL_12709953		EPI_ISL_444540
EPI_ISL_1815709	EPI_ISL_6950036	EPI_ISL_7902729	EPI_ISL_12715859		EPI_ISL_444567
EPI_ISL_3513272	EPI_ISL_6950061	EPI_ISL_1906584	EPI_ISL_12904948		EPI_ISL_444534
EPI_ISL_3657625	EPI_ISL_6950070	EPI_ISL_11255352	EPI_ISL_12086414		EPI_ISL_444550
EPI_ISL_3657764	EPI_ISL_2200097	EPI_ISL_7903138	EPI_ISL_12086409		EPI_ISL_444570
EPI_ISL_1041333	EPI_ISL_2200139	EPI_ISL_7903152	EPI_ISL_12086405		EPI_ISL_444569
EPI_ISL_1815448	EPI_ISL_2200135	EPI_ISL_7903739	EPI_ISL_12086408		EPI_ISL_444568
EPI_ISL_1041411	EPI_ISL_2200131	EPI_ISL_1906347	EPI_ISL_12086407		EPI_ISL_444543
EPI_ISL_1041516	EPI_ISL_1911036	EPI_ISL_7903838	EPI_ISL_12086415		EPI_ISL_444535
EPI_ISL_12605524	EPI_ISL_7898868	EPI_ISL_1906126	EPI_ISL_12086425		EPI_ISL_444577
EPI_ISL_12605550	EPI_ISL_7501915	EPI_ISL_5879183	EPI_ISL_12086417		EPI_ISL_444575
EPI_ISL_12605554	EPI_ISL_7501871	EPI_ISL_7904215	EPI_ISL_12086416		EPI_ISL_444544
EPI_ISL_1814980	EPI_ISL_9860481	EPI_ISL_7904244	EPI_ISL_12086419		EPI_ISL_444536
EPI_ISL_513283	EPI_ISL_9860567	EPI_ISL_7904486	EPI_ISL_12086411		EPI_ISL_444555
EPI_ISL_12611744	EPI_ISL_8817118	EPI_ISL_7904547	EPI_ISL_12086422		EPI_ISL_444554
EPI_ISL_1813139	EPI_ISL_7495559	EPI_ISL_7904694	EPI_ISL_12086421		EPI_ISL_444552
EPI_ISL_12612291	EPI_ISL_7495540	EPI_ISL_7904838	EPI_ISL_12086424		EPI_ISL_444571
EPI_ISL_12612395	EPI_ISL_7495542	EPI_ISL_7904887	EPI_ISL_12086413		EPI_ISL_444541
EPI_ISL_12612489	EPI_ISL_7495554	EPI_ISL_7905009	EPI_ISL_12086423		EPI_ISL_444538
EPI_ISL_526032	EPI_ISL_7495643	EPI_ISL_11255392	EPI_ISL_12086412		EPI_ISL_444539
EPI_ISL_832503	EPI_ISL_7495642	EPI_ISL_11255418	EPI_ISL_12086426		EPI_ISL_444551
EPI_ISL_667417	EPI_ISL_7495621	EPI_ISL_7910388	EPI_ISL_12086436		EPI_ISL_444578
EPI_ISL_667424	EPI_ISL_7495639	EPI_ISL_7910453	EPI_ISL_12086428		EPI_ISL_444549
EPI_ISL_667167	EPI_ISL_7495739	EPI_ISL_7910636	EPI_ISL_12086431		EPI_ISL_444547
EPI_ISL_667328	EPI_ISL_7495565	EPI_ISL_7910756	EPI_ISL_12086430		EPI_ISL_444579
EPI_ISL_667314	EPI_ISL_2100923	EPI_ISL_7910779	EPI_ISL_12086433		EPI_ISL_444583
EPI_ISL_525856	EPI_ISL_2100893	EPI_ISL_7910920	EPI_ISL_12086432		EPI_ISL_444586
EPI_ISL_526045	EPI_ISL_2100742	EPI_ISL_7910991	EPI_ISL_12086434		EPI_ISL_444599
EPI_ISL_509163	EPI_ISL_7501916	EPI_ISL_7911384	EPI_ISL_11679612		EPI_ISL_444595
EPI_ISL_1171063	EPI_ISL_7502023	EPI_ISL_7911709	EPI_ISL_11679636		EPI_ISL_444584
EPI_ISL_1122309	EPI_ISL_7501867	EPI_ISL_7912308	EPI_ISL_11679619		EPI_ISL_444588
EPI_ISL_1122230	EPI_ISL_7501880	EPI_ISL_7912518	EPI_ISL_11679620		EPI_ISL_444587
EPI_ISL_1122035	EPI_ISL_3620716	EPI_ISL_7912652	EPI_ISL_11679635		EPI_ISL_444580
EPI_ISL_12613774	EPI_ISL_3620726	EPI_ISL_7912721	EPI_ISL_11679623		EPI_ISL_444582
EPI_ISL_3672662	EPI_ISL_3620731	EPI_ISL_7912827	EPI_ISL_11679621		EPI_ISL_444581
EPI_ISL_12615382	EPI_ISL_3620733	EPI_ISL_7913104	EPI_ISL_11679624		EPI_ISL_444585
EPI_ISL_12615357	EPI_ISL_3620737	EPI_ISL_7913246	EPI_ISL_7280481		EPI_ISL_444593
EPI_ISL_12615401	EPI_ISL_3620743	EPI_ISL_7913530	EPI_ISL_7280495		EPI_ISL_444590
EPI_ISL_12615413	EPI_ISL_3620747	EPI_ISL_8178538	EPI_ISL_7280506		EPI_ISL_444598
EPI_ISL_12615437	EPI_ISL_2007004	EPI_ISL_8178552	EPI_ISL_7280501		EPI_ISL_444600
EPI_ISL_12617106	EPI_ISL_12257290	EPI_ISL_8178846	EPI_ISL_7280511		EPI_ISL_444592
EPI_ISL_12617620	EPI_ISL_12257199	EPI_ISL_8178965	EPI_ISL_7280519		EPI_ISL_444609
EPI_ISL_3685013	EPI_ISL_12257285	EPI_ISL_8178987	EPI_ISL_11814192		EPI_ISL_444597
EPI_ISL_2785666	EPI_ISL_12257287	EPI_ISL_8179015	EPI_ISL_11814191		EPI_ISL_444591
EPI_ISL_12618582	EPI_ISL_12257195	EPI_ISL_11255643	EPI_ISL_11814193		EPI_ISL_444606
EPI_ISL_12618680	EPI_ISL_12257198	EPI_ISL_8179096	EPI_ISL_11890511		EPI_ISL_444608
EPI_ISL_12618798	EPI_ISL_12257197	EPI_ISL_7179085	EPI_ISL_12324748		EPI_ISL_444604
EPI_ISL_12618843	EPI_ISL_12257305	EPI_ISL_8179180	EPI_ISL_11814194		EPI_ISL_444602
EPI_ISL_12619231	EPI_ISL_12257201	EPI_ISL_8179164	EPI_ISL_10575307		EPI_ISL_1157507
EPI_ISL_10330134	EPI_ISL_12257200	EPI_ISL_8179234	EPI_ISL_10239483		EPI_ISL_1157546
EPI_ISL_10330190	EPI_ISL_12257254	EPI_ISL_11255691	EPI_ISL_12086420		EPI_ISL_1157510
EPI_ISL_7771006	EPI_ISL_12257274	EPI_ISL_11255693	EPI_ISL_12086427		EPI_ISL_1157502
EPI_ISL_7771016	EPI_ISL_2382454	EPI_ISL_12080862	EPI_ISL_12086429		EPI_ISL_1157505
EPI_ISL_12620910	EPI_ISL_2382459	EPI_ISL_1900387	EPI_ISL_12324753		EPI_ISL_1157509
EPI_ISL_11798315	EPI_ISL_2382464	EPI_ISL_8179674	EPI_ISL_12324750		EPI_ISL_1157515
EPI_ISL_12621300	EPI_ISL_2382477	EPI_ISL_8179598	EPI_ISL_12326565		EPI_ISL_1157517
EPI_ISL_7552340	EPI_ISL_2382499	EPI_ISL_8179623	EPI_ISL_12326845		EPI_ISL_1157425
EPI_ISL_12621845	EPI_ISL_2382500	EPI_ISL_8179657	EPI_ISL_12326725		EPI_ISL_1157420
EPI_ISL_12621812	EPI_ISL_2382502	EPI_ISL_8180784	EPI_ISL_12326790		EPI_ISL_1157549
EPI_ISL_12621863	EPI_ISL_2382510	EPI_ISL_8179716	EPI_ISL_12326784		EPI_ISL_1157427
EPI_ISL_12622048	EPI_ISL_2382756	EPI_ISL_1900184	EPI_ISL_12326755		EPI_ISL_1157543
EPI_ISL_12621993	EPI_ISL_2382762	EPI_ISL_12080548	EPI_ISL_12599228		EPI_ISL_1157544
EPI_ISL_12622061	EPI_ISL_2382787	EPI_ISL_12080534	EPI_ISL_12599297		EPI_ISL_1157429
EPI_ISL_3941374	EPI_ISL_2382793	EPI_ISL_12080753	EPI_ISL_3814078		EPI_ISL_1157541
EPI_ISL_3142875	EPI_ISL_2399556	EPI_ISL_12080750	EPI_ISL_3814297		EPI_ISL_1157556
EPI_ISL_12622079	EPI_ISL_2399559	EPI_ISL_7781576	EPI_ISL_3814613		EPI_ISL_1157436
EPI_ISL_1041396	EPI_ISL_2399561	EPI_ISL_12080933	EPI_ISL_2884910		EPI_ISL_1157555
EPI_ISL_1041286	EPI_ISL_2399562	EPI_ISL_12081130	EPI_ISL_3098611		EPI_ISL_1157434
EPI_ISL_1041371	EPI_ISL_2399563	EPI_ISL_896329	EPI_ISL_6469099		EPI_ISL_1157408
EPI_ISL_1385458	EPI_ISL_2399568	EPI_ISL_8180570	EPI_ISL_3814301		EPI_ISL_1157553
EPI_ISL_3725961	EPI_ISL_2399572	EPI_ISL_8180551	EPI_ISL_3814309		EPI_ISL_1157527
EPI_ISL_11295228	EPI_ISL_2399579	EPI_ISL_9075828	EPI_ISL_4418423		EPI_ISL_1157551
EPI_ISL_3751493	EPI_ISL_2399582	EPI_ISL_1397751	EPI_ISL_4418445		EPI_ISL_1157558
EPI_ISL_3755438	EPI_ISL_2399585	EPI_ISL_8180554	EPI_ISL_4418539		EPI_ISL_1157439
EPI_ISL_3756842	EPI_ISL_2399594	EPI_ISL_12081257	EPI_ISL_12716928		EPI_ISL_1157437
EPI_ISL_3904747	EPI_ISL_2399598	EPI_ISL_12081288	EPI_ISL_12717064		EPI_ISL_1157402
EPI_ISL_7506150	EPI_ISL_2399599	EPI_ISL_12081312	EPI_ISL_12716997		EPI_ISL_1157525
EPI_ISL_7506235	EPI_ISL_2399600	EPI_ISL_8180790	EPI_ISL_12716981		EPI_ISL_1157529
EPI_ISL_7971873	EPI_ISL_2399624	EPI_ISL_8180723	EPI_ISL_12717018		EPI_ISL_1157415
EPI_ISL_7971874	EPI_ISL_2399627	EPI_ISL_8180692	EPI_ISL_12717207		EPI_ISL_1157461
EPI_ISL_7971936	EPI_ISL_2399632	EPI_ISL_12081330	EPI_ISL_12717318		EPI_ISL_1157522
EPI_ISL_7996560	EPI_ISL_2399633	EPI_ISL_12081338	EPI_ISL_12717117		EPI_ISL_1157406
EPI_ISL_7996633	EPI_ISL_2399638	EPI_ISL_8180671	EPI_ISL_12717249		EPI_ISL_1157534
EPI_ISL_10723995	EPI_ISL_2399643	EPI_ISL_12081386	EPI_ISL_12717243		EPI_ISL_1157530
EPI_ISL_9405168	EPI_ISL_2399645	EPI_ISL_12081397	EPI_ISL_12717295		EPI_ISL_1157401
EPI_ISL_9405252	EPI_ISL_2399646	EPI_ISL_936273	EPI_ISL_12717186		EPI_ISL_1157532
EPI_ISL_9405258	EPI_ISL_2399650	EPI_ISL_12081442	EPI_ISL_12717159		EPI_ISL_1157539
EPI_ISL_9405191	EPI_ISL_2399668	EPI_ISL_12081488	EPI_ISL_2691739		EPI_ISL_1157418
EPI_ISL_7503575	EPI_ISL_2399670	EPI_ISL_935999	EPI_ISL_2691740		EPI_ISL_1157416
EPI_ISL_12239810	EPI_ISL_2399678	EPI_ISL_8180798	EPI_ISL_2691867		EPI_ISL_1157537
EPI_ISL_2037213	EPI_ISL_2399679	EPI_ISL_936143	EPI_ISL_5412184		EPI_ISL_1157464
EPI_ISL_12224673	EPI_ISL_2399684	EPI_ISL_5658617	EPI_ISL_12881022		EPI_ISL_1157462
EPI_ISL_7569548	EPI_ISL_2399709	EPI_ISL_8180885	EPI_ISL_12881027		EPI_ISL_1157404
EPI_ISL_6583425	EPI_ISL_2153745	EPI_ISL_8180978	EPI_ISL_12881066		EPI_ISL_1157536
EPI_ISL_2179142	EPI_ISL_4212351	EPI_ISL_8180994	EPI_ISL_12881116		EPI_ISL_1157466
EPI_ISL_7971837	EPI_ISL_3247473	EPI_ISL_8181047	EPI_ISL_12881135		EPI_ISL_1157581
EPI_ISL_6756424	EPI_ISL_4212277	EPI_ISL_861203	EPI_ISL_12881142		EPI_ISL_1157583
EPI_ISL_653651	EPI_ISL_4212289	EPI_ISL_8181057	EPI_ISL_12881145		EPI_ISL_1157479
EPI_ISL_8435440	EPI_ISL_4212291	EPI_ISL_8181045	EPI_ISL_3373139		EPI_ISL_1157477
EPI_ISL_8435435	EPI_ISL_4212299	EPI_ISL_10791674	EPI_ISL_3373198		EPI_ISL_1157474
EPI_ISL_10034173	EPI_ISL_4212302	EPI_ISL_830620	EPI_ISL_10625859		EPI_ISL_1157476
EPI_ISL_10034202	EPI_ISL_4212308	EPI_ISL_830627	EPI_ISL_10625863		EPI_ISL_1157565
EPI_ISL_8185787	EPI_ISL_4212330	EPI_ISL_8181145	EPI_ISL_8638986		EPI_ISL_1157472
EPI_ISL_8185731	EPI_ISL_4212339	EPI_ISL_4816217	EPI_ISL_11168663		EPI_ISL_1157567
EPI_ISL_7724083	EPI_ISL_2399720	EPI_ISL_10366677	EPI_ISL_11168807		EPI_ISL_1157441
EPI_ISL_7977282	EPI_ISL_7897993	EPI_ISL_7251871	EPI_ISL_8818329		EPI_ISL_1157443
EPI_ISL_7977237	EPI_ISL_6422498	EPI_ISL_4382020	EPI_ISL_10396778		EPI_ISL_1157562
EPI_ISL_4279483	EPI_ISL_6422499	EPI_ISL_896269	EPI_ISL_11962957		EPI_ISL_1157444
EPI_ISL_3269510	EPI_ISL_6422525	EPI_ISL_1220688	EPI_ISL_11962922		EPI_ISL_1157448
EPI_ISL_4106191	EPI_ISL_6422538	EPI_ISL_4141993	EPI_ISL_11963318		EPI_ISL_1157577
EPI_ISL_4106326	EPI_ISL_6422556	EPI_ISL_4142108	EPI_ISL_12171070		EPI_ISL_1157563
EPI_ISL_2646320	EPI_ISL_6422569	EPI_ISL_4142128	EPI_ISL_12171136		EPI_ISL_1157560
EPI_ISL_2646321	EPI_ISL_6422573	EPI_ISL_896498	EPI_ISL_12171229		EPI_ISL_1157569
EPI_ISL_5253481	EPI_ISL_6422591	EPI_ISL_4142239	EPI_ISL_12171135		EPI_ISL_1157455
EPI_ISL_7771803	EPI_ISL_6422602	EPI_ISL_3349929	EPI_ISL_12171200		EPI_ISL_1157454
EPI_ISL_5253569	EPI_ISL_6422604	EPI_ISL_7911697	EPI_ISL_12171318		EPI_ISL_1157572
EPI_ISL_5253608	EPI_ISL_6422615	EPI_ISL_884063	EPI_ISL_12171290		EPI_ISL_1157576
EPI_ISL_3493002	EPI_ISL_6422619	EPI_ISL_861216	EPI_ISL_12171298		EPI_ISL_1157452
EPI_ISL_3493008	EPI_ISL_6422621	EPI_ISL_861130	EPI_ISL_3814305		EPI_ISL_1157574
EPI_ISL_5422094	EPI_ISL_6422627	EPI_ISL_861107	EPI_ISL_3814722		EPI_ISL_1157450
EPI_ISL_5422157	EPI_ISL_6422631	EPI_ISL_12804796	EPI_ISL_3814859		EPI_ISL_1157570
EPI_ISL_3631299	EPI_ISL_6422633	EPI_ISL_12805121	EPI_ISL_2884899		EPI_ISL_1157459
EPI_ISL_3631373	EPI_ISL_6422635	EPI_ISL_861327	EPI_ISL_2884925		EPI_ISL_1157399
EPI_ISL_3631425	EPI_ISL_6422644	EPI_ISL_1016292	EPI_ISL_2884928		EPI_ISL_1157489
EPI_ISL_3758370	EPI_ISL_6422652	EPI_ISL_8092786	EPI_ISL_2884952		EPI_ISL_1157481
EPI_ISL_3758389	EPI_ISL_6422660	EPI_ISL_1398249	EPI_ISL_2885000		EPI_ISL_1157487
EPI_ISL_3758481	EPI_ISL_6422665	EPI_ISL_4142614	EPI_ISL_2885020		EPI_ISL_1157498
EPI_ISL_2858789	EPI_ISL_6422668	EPI_ISL_5581354	EPI_ISL_2885058		EPI_ISL_1157482
EPI_ISL_2966543	EPI_ISL_6422671	EPI_ISL_1398217	EPI_ISL_2885074		EPI_ISL_1157496
EPI_ISL_2966565	EPI_ISL_6422677	EPI_ISL_4243403	EPI_ISL_2885100		EPI_ISL_1157491
EPI_ISL_2966572	EPI_ISL_6422680	EPI_ISL_4243525	EPI_ISL_2885147		EPI_ISL_1157493
EPI_ISL_2966597	EPI_ISL_6422684	EPI_ISL_5687104	EPI_ISL_3098558		EPI_ISL_1157494
EPI_ISL_3062699	EPI_ISL_6422686	EPI_ISL_8181374	EPI_ISL_3098466		EPI_ISL_1157413
EPI_ISL_3062765	EPI_ISL_6422687	EPI_ISL_8372098	EPI_ISL_6425213		EPI_ISL_1157500
EPI_ISL_3156374	EPI_ISL_6422692	EPI_ISL_8372037	EPI_ISL_6469064		EPI_ISL_1157519
EPI_ISL_3156376	EPI_ISL_6422699	EPI_ISL_8372080	EPI_ISL_6468958		EPI_ISL_1157520
EPI_ISL_3156405	EPI_ISL_6422702	EPI_ISL_1397998	EPI_ISL_6469166		EPI_ISL_1157585
EPI_ISL_4003408	EPI_ISL_6422708	EPI_ISL_8372180	EPI_ISL_3814833		EPI_ISL_626539
EPI_ISL_4628847	EPI_ISL_6422714	EPI_ISL_8372201	EPI_ISL_4418533		EPI_ISL_936672
EPI_ISL_5052970	EPI_ISL_6422717	EPI_ISL_8372173	EPI_ISL_4418706		EPI_ISL_1340789
EPI_ISL_5052995	EPI_ISL_3897471	EPI_ISL_8372053	EPI_ISL_4418716		EPI_ISL_1340800
EPI_ISL_5052997	EPI_ISL_3897497	EPI_ISL_3349648	EPI_ISL_4418774		EPI_ISL_1340802
EPI_ISL_7724806	EPI_ISL_3897503	EPI_ISL_5581542	EPI_ISL_4418811		EPI_ISL_1340803
EPI_ISL_2966558	EPI_ISL_3897505	EPI_ISL_3349479	EPI_ISL_2691841		EPI_ISL_1340804
EPI_ISL_2966575	EPI_ISL_3897574	EPI_ISL_8667329	EPI_ISL_2691850		EPI_ISL_1340808
EPI_ISL_2966595	EPI_ISL_3897581	EPI_ISL_8667368	EPI_ISL_5412166		EPI_ISL_1340822
EPI_ISL_2333906	EPI_ISL_3897633	EPI_ISL_3349597	EPI_ISL_5412215		EPI_ISL_1340846
EPI_ISL_4279387	EPI_ISL_3897645	EPI_ISL_5581516	EPI_ISL_5412305		EPI_ISL_1340845
EPI_ISL_10652619	EPI_ISL_3897681	EPI_ISL_4243570	EPI_ISL_7695756		EPI_ISL_1340851
EPI_ISL_11100260	EPI_ISL_3897691	EPI_ISL_8879762	EPI_ISL_7017373		EPI_ISL_1340854
EPI_ISL_9187907	EPI_ISL_3897707	EPI_ISL_8879685	EPI_ISL_5413137		EPI_ISL_1340861
EPI_ISL_4813751	EPI_ISL_3897730	EPI_ISL_8879669	EPI_ISL_5414090		EPI_ISL_936687
EPI_ISL_7771929	EPI_ISL_3897746	EPI_ISL_8879751	EPI_ISL_10952583		EPI_ISL_936958
EPI_ISL_3807007	EPI_ISL_8749437	EPI_ISL_9236363	EPI_ISL_12307827		EPI_ISL_444560
EPI_ISL_11349209	EPI_ISL_9033113	EPI_ISL_9236366	EPI_ISL_12307858		EPI_ISL_1340788
EPI_ISL_12541355	EPI_ISL_9033142	EPI_ISL_9517044	EPI_ISL_5413358		EPI_ISL_1340793
EPI_ISL_2184119	EPI_ISL_9034047	EPI_ISL_9517012	EPI_ISL_5414133		EPI_ISL_1340796
EPI_ISL_4813810	EPI_ISL_8749510	EPI_ISL_9236339	EPI_ISL_5414258		EPI_ISL_1340805
EPI_ISL_4486779	EPI_ISL_9034104	EPI_ISL_8184934	EPI_ISL_7495947		EPI_ISL_1340811
EPI_ISL_1027157	EPI_ISL_8749396	EPI_ISL_754705	EPI_ISL_7496021		EPI_ISL_1340821
EPI_ISL_1011105	EPI_ISL_8749387	EPI_ISL_8185011	EPI_ISL_7496069		EPI_ISL_1340826
EPI_ISL_1010107	EPI_ISL_9033959	EPI_ISL_754601	EPI_ISL_7496062		EPI_ISL_936977
EPI_ISL_1009992	EPI_ISL_9034081	EPI_ISL_8185087	EPI_ISL_8818247		EPI_ISL_936717
EPI_ISL_1231900	EPI_ISL_8749463	EPI_ISL_8185048	EPI_ISL_8818223		EPI_ISL_936905
EPI_ISL_1164406	EPI_ISL_7495727	EPI_ISL_1398000	EPI_ISL_8818177		EPI_ISL_936906
EPI_ISL_1095898	EPI_ISL_7495713	EPI_ISL_1398079	EPI_ISL_8818279		EPI_ISL_936925
EPI_ISL_1095992	EPI_ISL_7495587	EPI_ISL_6909915	EPI_ISL_8818397		EPI_ISL_936926
EPI_ISL_1069054	EPI_ISL_7495750	EPI_ISL_6914361	EPI_ISL_8818165		EPI_ISL_936805
EPI_ISL_1068753	EPI_ISL_7790246	EPI_ISL_8372163	EPI_ISL_8818437		EPI_ISL_936923
EPI_ISL_1068892	EPI_ISL_3897397	EPI_ISL_9517023	EPI_ISL_8818260		EPI_ISL_936800
EPI_ISL_1069008	EPI_ISL_3897445	EPI_ISL_7447161	EPI_ISL_8818371		EPI_ISL_936921
EPI_ISL_1068556	EPI_ISL_3897601	EPI_ISL_7447682	EPI_ISL_8818395		EPI_ISL_936922
EPI_ISL_10403581	EPI_ISL_3897603	EPI_ISL_5394031	EPI_ISL_8638825		EPI_ISL_936919
EPI_ISL_4813951	EPI_ISL_3897608	EPI_ISL_8181469	EPI_ISL_8639056		EPI_ISL_936693
EPI_ISL_4479937	EPI_ISL_3897610	EPI_ISL_4243596	EPI_ISL_8638774		EPI_ISL_936694
EPI_ISL_8470589	EPI_ISL_3897671	EPI_ISL_6568620	EPI_ISL_8638695		EPI_ISL_936691
EPI_ISL_9038071	EPI_ISL_3897694	EPI_ISL_6568867	EPI_ISL_8638739		EPI_ISL_936692
EPI_ISL_7772562	EPI_ISL_7501970	EPI_ISL_6568880	EPI_ISL_8638680		EPI_ISL_936699
EPI_ISL_2142965	EPI_ISL_2382778	EPI_ISL_8181504	EPI_ISL_8638820		EPI_ISL_936690
EPI_ISL_5427838	EPI_ISL_2399547	EPI_ISL_8181512	EPI_ISL_8638897		EPI_ISL_936902
EPI_ISL_5427932	EPI_ISL_2399630	EPI_ISL_8181539	EPI_ISL_8638926		EPI_ISL_936900
EPI_ISL_7772355	EPI_ISL_9325481	EPI_ISL_4243409	EPI_ISL_8638948		EPI_ISL_936673
EPI_ISL_5427957	EPI_ISL_9615770	EPI_ISL_5687101	EPI_ISL_8638957		EPI_ISL_936674
EPI_ISL_2383390	EPI_ISL_9615644	EPI_ISL_8181535	EPI_ISL_8639053		EPI_ISL_936795
EPI_ISL_2383407	EPI_ISL_10130435	EPI_ISL_5927359	EPI_ISL_8638634		EPI_ISL_936671
EPI_ISL_8722028	EPI_ISL_10130462	EPI_ISL_3349080	EPI_ISL_8639013		EPI_ISL_936792
EPI_ISL_4740732	EPI_ISL_6949979	EPI_ISL_794076	EPI_ISL_10396771		EPI_ISL_936793
EPI_ISL_3832481	EPI_ISL_6950016	EPI_ISL_794064	EPI_ISL_10396739		EPI_ISL_936791
EPI_ISL_4001563	EPI_ISL_6950087	EPI_ISL_767712	EPI_ISL_10396702		EPI_ISL_936799
EPI_ISL_4740728	EPI_ISL_2341386	EPI_ISL_767615	EPI_ISL_9245186		EPI_ISL_936678
EPI_ISL_4740749	EPI_ISL_6950093	EPI_ISL_754838	EPI_ISL_9245196		EPI_ISL_936684
EPI_ISL_4822900	EPI_ISL_6950107	EPI_ISL_767466	EPI_ISL_9245246		EPI_ISL_936685
EPI_ISL_3327076	EPI_ISL_2341397	EPI_ISL_767484	EPI_ISL_9245580		EPI_ISL_936683
EPI_ISL_5688208	EPI_ISL_2341353	EPI_ISL_767512	EPI_ISL_9245348		EPI_ISL_936680
EPI_ISL_5926102	EPI_ISL_2341405	EPI_ISL_767531	EPI_ISL_9245424		EPI_ISL_936688
EPI_ISL_6902663	EPI_ISL_2341367	EPI_ISL_767530	EPI_ISL_9245478		EPI_ISL_936533
EPI_ISL_7571243	EPI_ISL_2312946	EPI_ISL_765489	EPI_ISL_9245593		EPI_ISL_936530
EPI_ISL_4295353	EPI_ISL_2312909	EPI_ISL_936016	EPI_ISL_9245285		EPI_ISL_936539
EPI_ISL_3326909	EPI_ISL_2312931	EPI_ISL_4243250	EPI_ISL_9245255		EPI_ISL_936544
EPI_ISL_4814236	EPI_ISL_2312925	EPI_ISL_3348682	EPI_ISL_9245564		EPI_ISL_936549
EPI_ISL_12636940	EPI_ISL_2312937	EPI_ISL_4148878	EPI_ISL_9245652		EPI_ISL_936548
EPI_ISL_3841378	EPI_ISL_2312804	EPI_ISL_4148892	EPI_ISL_9245440		EPI_ISL_936995
EPI_ISL_9969509	EPI_ISL_2312859	EPI_ISL_11255723	EPI_ISL_9245559		EPI_ISL_936993
EPI_ISL_12637848	EPI_ISL_2312959	EPI_ISL_7920089	EPI_ISL_9245402		EPI_ISL_936996
EPI_ISL_6904016	EPI_ISL_2312894	EPI_ISL_11255745	EPI_ISL_9245373		EPI_ISL_937022
EPI_ISL_7832393	EPI_ISL_2312875	EPI_ISL_5579679	EPI_ISL_9245265		EPI_ISL_937021
EPI_ISL_1160076	EPI_ISL_2312731	EPI_ISL_5087888	EPI_ISL_5412686		EPI_ISL_936979
EPI_ISL_8976358	EPI_ISL_11760790	EPI_ISL_11255788	EPI_ISL_9552742		EPI_ISL_936974
EPI_ISL_8976437	EPI_ISL_11760827	EPI_ISL_11255799	EPI_ISL_9552936		EPI_ISL_936982
EPI_ISL_12640886	EPI_ISL_11760835	EPI_ISL_4148935	EPI_ISL_10952553		EPI_ISL_936988
EPI_ISL_9655958	EPI_ISL_11760805	EPI_ISL_11255808	EPI_ISL_10879347		EPI_ISL_936950
EPI_ISL_9656256	EPI_ISL_2200085	EPI_ISL_11255830	EPI_ISL_10879407		EPI_ISL_937005
EPI_ISL_9656254	EPI_ISL_2200101	EPI_ISL_5579992	EPI_ISL_10879292		EPI_ISL_936631
EPI_ISL_6904611	EPI_ISL_2153736	EPI_ISL_4148835	EPI_ISL_10879299		EPI_ISL_936632
EPI_ISL_6904763	EPI_ISL_2153749	EPI_ISL_4148849	EPI_ISL_10879346		EPI_ISL_936518
EPI_ISL_11132344	EPI_ISL_2153768	EPI_ISL_4148500	EPI_ISL_8159801		EPI_ISL_936514
EPI_ISL_11131901	EPI_ISL_2140884	EPI_ISL_754513	EPI_ISL_7861291		EPI_ISL_936515
EPI_ISL_11131895	EPI_ISL_2140877	EPI_ISL_4148856	EPI_ISL_7861467		EPI_ISL_936512
EPI_ISL_3327577	EPI_ISL_2100920	EPI_ISL_754421	EPI_ISL_7861494		EPI_ISL_936509
EPI_ISL_3327578	EPI_ISL_2100934	EPI_ISL_754523	EPI_ISL_7977135		EPI_ISL_936642
EPI_ISL_3327579	EPI_ISL_2100736	EPI_ISL_4148687	EPI_ISL_9882933		EPI_ISL_936648
EPI_ISL_2426695	EPI_ISL_2086120	EPI_ISL_7725458	EPI_ISL_9883053		EPI_ISL_936526
EPI_ISL_4079125	EPI_ISL_2006986	EPI_ISL_7725219	EPI_ISL_9882961		EPI_ISL_936644
EPI_ISL_4079126	EPI_ISL_2006963	EPI_ISL_754415	EPI_ISL_9883004		EPI_ISL_936618
EPI_ISL_6136265	EPI_ISL_2006978	EPI_ISL_4149038	EPI_ISL_8474035		EPI_ISL_936620
EPI_ISL_10344080	EPI_ISL_2007001	EPI_ISL_4149121	EPI_ISL_8473992		EPI_ISL_936627
EPI_ISL_3327670	EPI_ISL_2006940	EPI_ISL_4149143	EPI_ISL_8474225		EPI_ISL_936501
EPI_ISL_3327746	EPI_ISL_2006952	EPI_ISL_4149165	EPI_ISL_8474170		EPI_ISL_936603
EPI_ISL_3327760	EPI_ISL_10130340	EPI_ISL_4149224	EPI_ISL_8474267		EPI_ISL_936600
EPI_ISL_3327772	EPI_ISL_11001247	EPI_ISL_3348132	EPI_ISL_8474125		EPI_ISL_936601
EPI_ISL_6905197	EPI_ISL_11001241	EPI_ISL_4149568	EPI_ISL_8474259		EPI_ISL_936590
EPI_ISL_3327974	EPI_ISL_11001253	EPI_ISL_5336005	EPI_ISL_5412520		EPI_ISL_936574
EPI_ISL_10344301	EPI_ISL_11001274	EPI_ISL_5579979	EPI_ISL_5412680		EPI_ISL_936573
EPI_ISL_10344151	EPI_ISL_7495586	EPI_ISL_4149836	EPI_ISL_2884996		EPI_ISL_936579
EPI_ISL_11682919	EPI_ISL_7495717	EPI_ISL_4149853	EPI_ISL_3373189		EPI_ISL_936588
EPI_ISL_3328231	EPI_ISL_7495702	EPI_ISL_5335942	EPI_ISL_5412858		EPI_ISL_936585
EPI_ISL_10344101	EPI_ISL_8561526	EPI_ISL_4149910	EPI_ISL_10879260		EPI_ISL_936581
EPI_ISL_10344019	EPI_ISL_7501917	EPI_ISL_4149931	EPI_ISL_7017371		EPI_ISL_936589
EPI_ISL_7138398	EPI_ISL_7501868	EPI_ISL_4150042	EPI_ISL_7017428		EPI_ISL_936553
EPI_ISL_4219242	EPI_ISL_7502003	EPI_ISL_754426	EPI_ISL_7861354		EPI_ISL_936550
EPI_ISL_3328380	EPI_ISL_7501933	EPI_ISL_4150179	EPI_ISL_5412097		EPI_ISL_936551
EPI_ISL_1937838	EPI_ISL_7502087	EPI_ISL_4150212	EPI_ISL_5412529		EPI_ISL_936558
EPI_ISL_3328632	EPI_ISL_8816982	EPI_ISL_4150220	EPI_ISL_5412602		EPI_ISL_937003
EPI_ISL_3328931	EPI_ISL_10130339	EPI_ISL_6064428	EPI_ISL_5412625		EPI_ISL_936563
EPI_ISL_3329063	EPI_ISL_8817022	EPI_ISL_3352283	EPI_ISL_5412628		EPI_ISL_936564
EPI_ISL_2663126	EPI_ISL_8816949	EPI_ISL_4150340	EPI_ISL_5412631		EPI_ISL_937002
EPI_ISL_2663139	EPI_ISL_8817096	EPI_ISL_8008371	EPI_ISL_5412640		EPI_ISL_937001
EPI_ISL_2690133	EPI_ISL_8817068	EPI_ISL_8008256	EPI_ISL_5412985		EPI_ISL_937000
EPI_ISL_6906123	EPI_ISL_8817125	EPI_ISL_4150446	EPI_ISL_5413475		EPI_ISL_936959
EPI_ISL_3329510	EPI_ISL_8817059	EPI_ISL_8008242	EPI_ISL_5413571		EPI_ISL_936957
EPI_ISL_3329788	EPI_ISL_8816995	EPI_ISL_4150481	EPI_ISL_5413639		EPI_ISL_937009
EPI_ISL_3330258	EPI_ISL_10130463	EPI_ISL_754563	EPI_ISL_5414014		EPI_ISL_936955
EPI_ISL_3330327	EPI_ISL_8628731	EPI_ISL_8008275	EPI_ISL_5414048		EPI_ISL_937008
EPI_ISL_12642629	EPI_ISL_9325484	EPI_ISL_4150541	EPI_ISL_5414262		EPI_ISL_936952
EPI_ISL_6906947	EPI_ISL_9325422	EPI_ISL_4150823	EPI_ISL_7495966		EPI_ISL_937017
EPI_ISL_4537212	EPI_ISL_9325423	EPI_ISL_12134799	EPI_ISL_2691738		EPI_ISL_936962
EPI_ISL_6907029	EPI_ISL_9325392	EPI_ISL_8008328	EPI_ISL_2691781		EPI_ISL_937015
EPI_ISL_3331055	EPI_ISL_9325381	EPI_ISL_8008320	EPI_ISL_2691782		EPI_ISL_936967
EPI_ISL_6907914	EPI_ISL_9325497	EPI_ISL_4150778	EPI_ISL_2691814		EPI_ISL_936965
EPI_ISL_4537236	EPI_ISL_9325427	EPI_ISL_4150907	EPI_ISL_2691842		EPI_ISL_936966
EPI_ISL_4537237	EPI_ISL_9325398	EPI_ISL_8008497	EPI_ISL_2691843		EPI_ISL_936963
EPI_ISL_11506641	EPI_ISL_9325432	EPI_ISL_6064677	EPI_ISL_2691874		EPI_ISL_937018
EPI_ISL_12643118	EPI_ISL_9325418	EPI_ISL_4151227	EPI_ISL_7977067		EPI_ISL_936964
EPI_ISL_12643180	EPI_ISL_9325406	EPI_ISL_3352329	EPI_ISL_5412942		EPI_ISL_936940
EPI_ISL_4237126	EPI_ISL_9325393	EPI_ISL_4378399	EPI_ISL_5412978		EPI_ISL_936948
EPI_ISL_5126211	EPI_ISL_9325496	EPI_ISL_4151490	EPI_ISL_5413617		EPI_ISL_936945
EPI_ISL_5126238	EPI_ISL_9325439	EPI_ISL_4151497	EPI_ISL_5413623		EPI_ISL_936946
EPI_ISL_12644345	EPI_ISL_9325425	EPI_ISL_4151512	EPI_ISL_5413678		EPI_ISL_936943
EPI_ISL_12644332	EPI_ISL_9325401	EPI_ISL_734367	EPI_ISL_5414111		EPI_ISL_936942
EPI_ISL_4240697	EPI_ISL_9325477	EPI_ISL_734419	EPI_ISL_5414197		EPI_ISL_936939
EPI_ISL_1937845	EPI_ISL_9325458	EPI_ISL_734393	EPI_ISL_5414245		EPI_ISL_936774
EPI_ISL_2183291	EPI_ISL_9325451	EPI_ISL_426324	EPI_ISL_11168746		EPI_ISL_936653
EPI_ISL_4167507	EPI_ISL_9325354	EPI_ISL_426049	EPI_ISL_7496020		EPI_ISL_936654
EPI_ISL_6414868	EPI_ISL_9325470	EPI_ISL_426293	EPI_ISL_8818188		EPI_ISL_936896
EPI_ISL_4537321	EPI_ISL_9325336	EPI_ISL_734390	EPI_ISL_12171127		EPI_ISL_936775
EPI_ISL_6414834	EPI_ISL_9325466	EPI_ISL_734289	EPI_ISL_10952578		EPI_ISL_936772
EPI_ISL_7847082	EPI_ISL_9325467	EPI_ISL_12768788	EPI_ISL_11168662		EPI_ISL_936651
EPI_ISL_6414942	EPI_ISL_9325356	EPI_ISL_4151716	EPI_ISL_11168656		EPI_ISL_936652
EPI_ISL_7847260	EPI_ISL_9325455	EPI_ISL_4151718	EPI_ISL_7861465		EPI_ISL_936773
EPI_ISL_4167546	EPI_ISL_9325464	EPI_ISL_677034	EPI_ISL_8159838		EPI_ISL_936894
EPI_ISL_7847310	EPI_ISL_9325337	EPI_ISL_12808924	EPI_ISL_7861311		EPI_ISL_936770
EPI_ISL_4244647	EPI_ISL_9325355	EPI_ISL_8008579	EPI_ISL_9883036		EPI_ISL_936771
EPI_ISL_7847973	EPI_ISL_9325330	EPI_ISL_4152070	EPI_ISL_8474251		EPI_ISL_936892
EPI_ISL_7848063	EPI_ISL_9325454	EPI_ISL_4152098	EPI_ISL_8474262		EPI_ISL_936561
EPI_ISL_12644677	EPI_ISL_9325478	EPI_ISL_4152142	EPI_ISL_8474257		EPI_ISL_936659
EPI_ISL_3088552	EPI_ISL_9333029	EPI_ISL_676734	EPI_ISL_7017325		EPI_ISL_936899
EPI_ISL_12644747	EPI_ISL_9332930	EPI_ISL_754815	EPI_ISL_7017519		EPI_ISL_936658
EPI_ISL_7848617	EPI_ISL_9333014	EPI_ISL_676838	EPI_ISL_11962986		EPI_ISL_936897
EPI_ISL_4537323	EPI_ISL_9332909	EPI_ISL_754794	EPI_ISL_11962994		EPI_ISL_936776
EPI_ISL_5236030	EPI_ISL_9332970	EPI_ISL_754688	EPI_ISL_11963039		EPI_ISL_936655
EPI_ISL_2439343	EPI_ISL_9333028	EPI_ISL_676653	EPI_ISL_11963300		EPI_ISL_936898
EPI_ISL_2439819	EPI_ISL_9332885	EPI_ISL_4152310	EPI_ISL_11963312		EPI_ISL_936656
EPI_ISL_2441925	EPI_ISL_9332919	EPI_ISL_8009423	EPI_ISL_11963323		EPI_ISL_936777
EPI_ISL_1931888	EPI_ISL_9332971	EPI_ISL_8009421	EPI_ISL_11963233		EPI_ISL_936785
EPI_ISL_2183017	EPI_ISL_9333004	EPI_ISL_4152363	EPI_ISL_11963055		EPI_ISL_936664
EPI_ISL_9038216	EPI_ISL_9332913	EPI_ISL_4152509	EPI_ISL_12416125		EPI_ISL_936786
EPI_ISL_4348031	EPI_ISL_9332892	EPI_ISL_8008621	EPI_ISL_12416174		EPI_ISL_936665
EPI_ISL_3344524	EPI_ISL_9333011	EPI_ISL_4152531	EPI_ISL_12416238		EPI_ISL_936662
EPI_ISL_3345022	EPI_ISL_9332989	EPI_ISL_4152595	EPI_ISL_12416350		EPI_ISL_936782
EPI_ISL_3345051	EPI_ISL_9332863	EPI_ISL_5580768	EPI_ISL_12416335		EPI_ISL_936661
EPI_ISL_1320555	EPI_ISL_9332973	EPI_ISL_4379194	EPI_ISL_12416367		EPI_ISL_936780
EPI_ISL_1930298	EPI_ISL_9332912	EPI_ISL_8009462	EPI_ISL_12171074		EPI_ISL_936789
EPI_ISL_1930682	EPI_ISL_9332857	EPI_ISL_8009540	EPI_ISL_12171328		EPI_ISL_936669
EPI_ISL_1930517	EPI_ISL_9333012	EPI_ISL_1015710	EPI_ISL_12171280		EPI_ISL_936666
EPI_ISL_1930551	EPI_ISL_9333021	EPI_ISL_3743326	EPI_ISL_11168810		EPI_ISL_936787
EPI_ISL_4537517	EPI_ISL_9332995	EPI_ISL_4152754	EPI_ISL_11168639		EPI_ISL_936667
EPI_ISL_3346029	EPI_ISL_9332921	EPI_ISL_4152798	EPI_ISL_11168659		EPI_ISL_936788
EPI_ISL_4537583	EPI_ISL_9332951	EPI_ISL_3351942	EPI_ISL_7861304		EPI_ISL_936873
EPI_ISL_1928661	EPI_ISL_9332889	EPI_ISL_8009508	EPI_ISL_5412233		EPI_ISL_936752
EPI_ISL_11967280	EPI_ISL_9332934	EPI_ISL_982476	EPI_ISL_5412450		EPI_ISL_936874
EPI_ISL_6062317	EPI_ISL_9332908	EPI_ISL_4152934	EPI_ISL_5413033		EPI_ISL_936753
EPI_ISL_1928757	EPI_ISL_10130346	EPI_ISL_4152958	EPI_ISL_5413633		EPI_ISL_936871
EPI_ISL_1928729	EPI_ISL_9332898	EPI_ISL_4152967	EPI_ISL_5414124		EPI_ISL_936750
EPI_ISL_1928843	EPI_ISL_9332891	EPI_ISL_5879417	EPI_ISL_5414381		EPI_ISL_936872
EPI_ISL_2450925	EPI_ISL_9333009	EPI_ISL_4153143	EPI_ISL_7496045		EPI_ISL_936751
EPI_ISL_2451074	EPI_ISL_9332962	EPI_ISL_4153144	EPI_ISL_7495992		EPI_ISL_936870
EPI_ISL_3818349	EPI_ISL_9332916	EPI_ISL_4153148	EPI_ISL_7500570		EPI_ISL_936758
EPI_ISL_8603797	EPI_ISL_9332983	EPI_ISL_4153174	EPI_ISL_12176367		EPI_ISL_936759
EPI_ISL_8603789	EPI_ISL_9332955	EPI_ISL_5579003	EPI_ISL_12176876		EPI_ISL_936877
EPI_ISL_4537593	EPI_ISL_9332949	EPI_ISL_4153347	EPI_ISL_12433981		EPI_ISL_936756
EPI_ISL_9768933	EPI_ISL_9332947	EPI_ISL_8009600	EPI_ISL_9927617		EPI_ISL_936878
EPI_ISL_6118307	EPI_ISL_9332896	EPI_ISL_8524263	EPI_ISL_7502513		EPI_ISL_936757
EPI_ISL_4221768	EPI_ISL_9333017	EPI_ISL_4153414	EPI_ISL_10307267		EPI_ISL_936875
EPI_ISL_1928489	EPI_ISL_9332940	EPI_ISL_4153439	EPI_ISL_5265033		EPI_ISL_936754
EPI_ISL_3349736	EPI_ISL_9332942	EPI_ISL_4153455	EPI_ISL_9930723		EPI_ISL_936876
EPI_ISL_3348295	EPI_ISL_9615628	EPI_ISL_4153481	EPI_ISL_10308237		EPI_ISL_936755
EPI_ISL_1928079	EPI_ISL_9615756	EPI_ISL_4153501	EPI_ISL_7505896		EPI_ISL_936763
EPI_ISL_2451553	EPI_ISL_9615676	EPI_ISL_5580393	EPI_ISL_6387639		EPI_ISL_936885
EPI_ISL_1928185	EPI_ISL_9615795	EPI_ISL_4153588	EPI_ISL_9940373		EPI_ISL_936764
EPI_ISL_4537709	EPI_ISL_9615803	EPI_ISL_4153635	EPI_ISL_6387886		EPI_ISL_936761
EPI_ISL_1927672	EPI_ISL_9615637	EPI_ISL_4153651	EPI_ISL_9943768		EPI_ISL_936883
EPI_ISL_3348965	EPI_ISL_9615788	EPI_ISL_4153685	EPI_ISL_9943818		EPI_ISL_936762
EPI_ISL_6342806	EPI_ISL_9615706	EPI_ISL_4153696	EPI_ISL_9945302		EPI_ISL_936880
EPI_ISL_3350001	EPI_ISL_9615777	EPI_ISL_8009695	EPI_ISL_9945485		EPI_ISL_936881
EPI_ISL_3350073	EPI_ISL_9615700	EPI_ISL_4153712	EPI_ISL_2646999		EPI_ISL_936760
EPI_ISL_12653396	EPI_ISL_9615701	EPI_ISL_9049263	EPI_ISL_9946264		EPI_ISL_936769
EPI_ISL_12653457	EPI_ISL_9615694	EPI_ISL_4153769	EPI_ISL_12588483		EPI_ISL_936649
EPI_ISL_12653897	EPI_ISL_9615728	EPI_ISL_5580380	EPI_ISL_12588900		EPI_ISL_936888
EPI_ISL_12653840	EPI_ISL_9615717	EPI_ISL_3351670	EPI_ISL_9947091		EPI_ISL_936767
EPI_ISL_12653889	EPI_ISL_9615784	EPI_ISL_4153900	EPI_ISL_12588959		EPI_ISL_936768
EPI_ISL_12653896	EPI_ISL_9615721	EPI_ISL_4153915	EPI_ISL_12588642		EPI_ISL_936889
EPI_ISL_12654060	EPI_ISL_9615744	EPI_ISL_4153937	EPI_ISL_12588641		EPI_ISL_936886
EPI_ISL_12654197	EPI_ISL_9615793	EPI_ISL_4154108	EPI_ISL_12588737		EPI_ISL_936765
EPI_ISL_3350289	EPI_ISL_9615656	EPI_ISL_3351366	EPI_ISL_12588616		EPI_ISL_936887
EPI_ISL_3350302	EPI_ISL_9615742	EPI_ISL_3351369	EPI_ISL_12588678		EPI_ISL_936766
EPI_ISL_12654288	EPI_ISL_9615739	EPI_ISL_4154325	EPI_ISL_12588707		EPI_ISL_936730
EPI_ISL_12654265	EPI_ISL_9615792	EPI_ISL_4154339	EPI_ISL_9947477		EPI_ISL_936850
EPI_ISL_12654514	EPI_ISL_9615800	EPI_ISL_4154358	EPI_ISL_9949247		EPI_ISL_936738
EPI_ISL_12654590	EPI_ISL_9615758	EPI_ISL_4154384	EPI_ISL_4331745		EPI_ISL_936739
EPI_ISL_12654649	EPI_ISL_9615778	EPI_ISL_4154418	EPI_ISL_12589803		EPI_ISL_936857
EPI_ISL_3350689	EPI_ISL_9615776	EPI_ISL_4154457	EPI_ISL_12589890		EPI_ISL_936736
EPI_ISL_12654597	EPI_ISL_9615651	EPI_ISL_4154515	EPI_ISL_12589918		EPI_ISL_936858
EPI_ISL_12654683	EPI_ISL_9615715	EPI_ISL_4155892	EPI_ISL_12590542		EPI_ISL_936737
EPI_ISL_12654708	EPI_ISL_9615635	EPI_ISL_4154635	EPI_ISL_12590238		EPI_ISL_936855
EPI_ISL_12654744	EPI_ISL_9615670	EPI_ISL_4154711	EPI_ISL_12590108		EPI_ISL_936734
EPI_ISL_6066622	EPI_ISL_9615647	EPI_ISL_8009956	EPI_ISL_12590700		EPI_ISL_936856
EPI_ISL_1926806	EPI_ISL_9615687	EPI_ISL_4154795	EPI_ISL_12590526		EPI_ISL_936735
EPI_ISL_6066708	EPI_ISL_9615664	EPI_ISL_4154853	EPI_ISL_12589945		EPI_ISL_936853
EPI_ISL_12655082	EPI_ISL_9615631	EPI_ISL_4154906	EPI_ISL_12590365		EPI_ISL_936732
EPI_ISL_12655242	EPI_ISL_9615657	EPI_ISL_8009986	EPI_ISL_1226217		EPI_ISL_936854
EPI_ISL_12655237	EPI_ISL_10130402	EPI_ISL_4154917	EPI_ISL_1226154		EPI_ISL_936733
EPI_ISL_12655240	EPI_ISL_10130427	EPI_ISL_4154920	EPI_ISL_12592043		EPI_ISL_936729
EPI_ISL_12655251	EPI_ISL_10130431	EPI_ISL_5585261	EPI_ISL_12592413		EPI_ISL_936862
EPI_ISL_12655405	EPI_ISL_10130487	EPI_ISL_4155018	EPI_ISL_12592109		EPI_ISL_936741
EPI_ISL_12655450	EPI_ISL_10130320	EPI_ISL_4155062	EPI_ISL_12592654		EPI_ISL_936863
EPI_ISL_12655528	EPI_ISL_10130303	EPI_ISL_8009877	EPI_ISL_12592818		EPI_ISL_936742
EPI_ISL_12655582	EPI_ISL_7897999	EPI_ISL_4155127	EPI_ISL_12592751		EPI_ISL_936860
EPI_ISL_12655588	EPI_ISL_7897962	EPI_ISL_3351577	EPI_ISL_12592995		EPI_ISL_936861
EPI_ISL_12655788	EPI_ISL_7897961	EPI_ISL_5577866	EPI_ISL_12593035		EPI_ISL_936740
EPI_ISL_12655936	EPI_ISL_11001233	EPI_ISL_4155369	EPI_ISL_12593303		EPI_ISL_936749
EPI_ISL_12656308	EPI_ISL_11001239	EPI_ISL_4155432	EPI_ISL_12593383		EPI_ISL_936868
EPI_ISL_3351659	EPI_ISL_11001223	EPI_ISL_4155486	EPI_ISL_12593460		EPI_ISL_936747
EPI_ISL_3351734	EPI_ISL_11001279	EPI_ISL_2827396	EPI_ISL_12593505		EPI_ISL_936869
EPI_ISL_6404107	EPI_ISL_11001291	EPI_ISL_9038768	EPI_ISL_4865584		EPI_ISL_936748
EPI_ISL_12657182	EPI_ISL_11001310	EPI_ISL_2439975	EPI_ISL_4867075		EPI_ISL_936745
EPI_ISL_5163195	EPI_ISL_7898002	EPI_ISL_5745086	EPI_ISL_12593665		EPI_ISL_936746
EPI_ISL_12657284	EPI_ISL_7898833	EPI_ISL_7255656	EPI_ISL_12593733		EPI_ISL_936864
EPI_ISL_12657269	EPI_ISL_7898840	EPI_ISL_8010056	EPI_ISL_12593708		EPI_ISL_936743
EPI_ISL_1926664	EPI_ISL_7898838	EPI_ISL_8009861	EPI_ISL_12593746		EPI_ISL_936865
EPI_ISL_3352056	EPI_ISL_7898827	EPI_ISL_4155818	EPI_ISL_12593742		EPI_ISL_936744
EPI_ISL_12657396	EPI_ISL_7898887	EPI_ISL_8009749	EPI_ISL_12593771		EPI_ISL_936830
EPI_ISL_12657409	EPI_ISL_7898066	EPI_ISL_9381284	EPI_ISL_12593979		EPI_ISL_936837
EPI_ISL_4001343	EPI_ISL_7898060	EPI_ISL_4155830	EPI_ISL_12593940		EPI_ISL_936716
EPI_ISL_1926373	EPI_ISL_7898063	EPI_ISL_8126242	EPI_ISL_4866071		EPI_ISL_936838
EPI_ISL_3352295	EPI_ISL_7898041	EPI_ISL_8009854	EPI_ISL_12489734		EPI_ISL_936835
EPI_ISL_1926245	EPI_ISL_7898065	EPI_ISL_4155899	EPI_ISL_9143214		EPI_ISL_936714
EPI_ISL_3352375	EPI_ISL_7898826	EPI_ISL_4155967	EPI_ISL_12594021		EPI_ISL_936836
EPI_ISL_1926313	EPI_ISL_7898825	EPI_ISL_8010036	EPI_ISL_12594055		EPI_ISL_936715
EPI_ISL_3352404	EPI_ISL_7898854	EPI_ISL_3939213	EPI_ISL_8402746		EPI_ISL_936712
EPI_ISL_5164544	EPI_ISL_8009796	EPI_ISL_8010766	EPI_ISL_12594091		EPI_ISL_936834
EPI_ISL_6652905	EPI_ISL_8009831	EPI_ISL_3939252	EPI_ISL_12594153		EPI_ISL_936713
EPI_ISL_5164913	EPI_ISL_8009799	EPI_ISL_3212945	EPI_ISL_9095966		EPI_ISL_936710
EPI_ISL_3352751	EPI_ISL_9860606	EPI_ISL_8126265	EPI_ISL_10324636		EPI_ISL_936832
EPI_ISL_11081251	EPI_ISL_9860605	EPI_ISL_4816527	EPI_ISL_12594293		EPI_ISL_936711
EPI_ISL_5165250	EPI_ISL_9860519	EPI_ISL_3354880	EPI_ISL_8978303		EPI_ISL_936709
EPI_ISL_1925908	EPI_ISL_9860639	EPI_ISL_4816412	EPI_ISL_12594348		EPI_ISL_936828
EPI_ISL_5166031	EPI_ISL_9860506	EPI_ISL_2150233	EPI_ISL_12594422		EPI_ISL_936707
EPI_ISL_11816981	EPI_ISL_9860638	EPI_ISL_3025315	EPI_ISL_12594466		EPI_ISL_936829
EPI_ISL_11817013	EPI_ISL_9860590	EPI_ISL_8010736	EPI_ISL_12594491		EPI_ISL_936708
EPI_ISL_11816996	EPI_ISL_9860513	EPI_ISL_5521019	EPI_ISL_12594539		EPI_ISL_936840
EPI_ISL_10033291	EPI_ISL_9860532	EPI_ISL_4816460	EPI_ISL_12594594		EPI_ISL_936720
EPI_ISL_12659941	EPI_ISL_9860541	EPI_ISL_12264947	EPI_ISL_12594591		EPI_ISL_936848
EPI_ISL_12659658	EPI_ISL_9860578	EPI_ISL_8010907	EPI_ISL_12594602		EPI_ISL_936727
EPI_ISL_5166222	EPI_ISL_9860561	EPI_ISL_7662661	EPI_ISL_12594754		EPI_ISL_936849
EPI_ISL_1925780	EPI_ISL_9860476	EPI_ISL_5521103	EPI_ISL_12594911		EPI_ISL_936728
EPI_ISL_1925650	EPI_ISL_9860547	EPI_ISL_8010890	EPI_ISL_12595118		EPI_ISL_936725
EPI_ISL_5166567	EPI_ISL_9860611	EPI_ISL_7662664	EPI_ISL_5171771		EPI_ISL_936846
EPI_ISL_7271850	EPI_ISL_9860518	EPI_ISL_4137423	EPI_ISL_12595355		EPI_ISL_936847
EPI_ISL_5166938	EPI_ISL_9860623	EPI_ISL_4817915	EPI_ISL_9521461		EPI_ISL_936726
EPI_ISL_3354030	EPI_ISL_9860595	EPI_ISL_2677644	EPI_ISL_12595520		EPI_ISL_936844
EPI_ISL_7747875	EPI_ISL_9860568	EPI_ISL_8011256	EPI_ISL_9521442		EPI_ISL_936723
EPI_ISL_2598754	EPI_ISL_9860624	EPI_ISL_1220793	EPI_ISL_6075185		EPI_ISL_936845
EPI_ISL_6071676	EPI_ISL_9860480	EPI_ISL_8011400	EPI_ISL_12595641		EPI_ISL_936724
EPI_ISL_3354406	EPI_ISL_9860625	EPI_ISL_8011360	EPI_ISL_12595686		EPI_ISL_936721
EPI_ISL_5168731	EPI_ISL_9860504	EPI_ISL_8011543	EPI_ISL_12595731		EPI_ISL_936843
EPI_ISL_1136738	EPI_ISL_9860569	EPI_ISL_8011524	EPI_ISL_9002607		EPI_ISL_936722
EPI_ISL_1136260	EPI_ISL_9860588	EPI_ISL_8011527	EPI_ISL_5585532		EPI_ISL_936718
EPI_ISL_1136313	EPI_ISL_9860486	EPI_ISL_8011513	EPI_ISL_12595995		EPI_ISL_936839
EPI_ISL_5169252	EPI_ISL_7898823	EPI_ISL_8011460	EPI_ISL_12596005		EPI_ISL_936719
EPI_ISL_5169261	EPI_ISL_9033147	EPI_ISL_8011654	EPI_ISL_12595981		EPI_ISL_936936
EPI_ISL_5169296	EPI_ISL_9034090	EPI_ISL_8011648	EPI_ISL_12596113		EPI_ISL_936815
EPI_ISL_5169298	EPI_ISL_8749406	EPI_ISL_4816577	EPI_ISL_12596124		EPI_ISL_936937
EPI_ISL_5169664	EPI_ISL_9033148	EPI_ISL_5774591	EPI_ISL_9096482		EPI_ISL_936816
EPI_ISL_6072699	EPI_ISL_9034059	EPI_ISL_8010121	EPI_ISL_12596248		EPI_ISL_936935
EPI_ISL_2463025	EPI_ISL_9034050	EPI_ISL_8010152	EPI_ISL_12596229		EPI_ISL_936814
EPI_ISL_3373483	EPI_ISL_9033996	EPI_ISL_3215155	EPI_ISL_9096721		EPI_ISL_936811
EPI_ISL_2463251	EPI_ISL_9034018	EPI_ISL_1813379	EPI_ISL_9095891		EPI_ISL_936932
EPI_ISL_4814640	EPI_ISL_9033983	EPI_ISL_8011817	EPI_ISL_9095896		EPI_ISL_936933
EPI_ISL_2599687	EPI_ISL_9033981	EPI_ISL_11205138	EPI_ISL_9094358		EPI_ISL_936812
EPI_ISL_5170972	EPI_ISL_8749490	EPI_ISL_1813442	EPI_ISL_9094194		EPI_ISL_936930
EPI_ISL_5171065	EPI_ISL_9034055	EPI_ISL_3568915	EPI_ISL_12596369		EPI_ISL_936931
EPI_ISL_8182934	EPI_ISL_9033940	EPI_ISL_8011940	EPI_ISL_9096743		EPI_ISL_936810
EPI_ISL_8059884	EPI_ISL_9034027	EPI_ISL_8012008	EPI_ISL_9096744		EPI_ISL_936808
EPI_ISL_5171799	EPI_ISL_9033990	EPI_ISL_8012002	EPI_ISL_9096745		EPI_ISL_936809
EPI_ISL_6402040	EPI_ISL_9033986	EPI_ISL_8012098	EPI_ISL_9036273		EPI_ISL_936927
EPI_ISL_6402044	EPI_ISL_8749511	EPI_ISL_8012111	EPI_ISL_7566205		EPI_ISL_936928
EPI_ISL_5174745	EPI_ISL_9034076	EPI_ISL_8012304	EPI_ISL_5872145		EPI_ISL_936826
EPI_ISL_5175131	EPI_ISL_9034007	EPI_ISL_8012367	EPI_ISL_12596555		EPI_ISL_936705
EPI_ISL_8576677	EPI_ISL_8749386	EPI_ISL_8012457	EPI_ISL_12596626		EPI_ISL_936827
EPI_ISL_8577049	EPI_ISL_9034332	EPI_ISL_8012482	EPI_ISL_12596716		EPI_ISL_936706
EPI_ISL_8576926	EPI_ISL_9034373	EPI_ISL_8012528	EPI_ISL_12596771		EPI_ISL_936824
EPI_ISL_5175228	EPI_ISL_9034402	EPI_ISL_7661963	EPI_ISL_12596811		EPI_ISL_936703
EPI_ISL_8879043	EPI_ISL_9034426	EPI_ISL_6636069	EPI_ISL_12596862		EPI_ISL_936825
EPI_ISL_10211044	EPI_ISL_9034412	EPI_ISL_10368364	EPI_ISL_12596898		EPI_ISL_936823
EPI_ISL_10206779	EPI_ISL_9034438	EPI_ISL_1813359	EPI_ISL_12597020		EPI_ISL_936702
EPI_ISL_10206630	EPI_ISL_9034327	EPI_ISL_7662436	EPI_ISL_12597066		EPI_ISL_936820
EPI_ISL_10206775	EPI_ISL_9034326	EPI_ISL_5780169	EPI_ISL_12597011		EPI_ISL_936821
EPI_ISL_10206842	EPI_ISL_9034428	EPI_ISL_5780171	EPI_ISL_12597055		EPI_ISL_936700
EPI_ISL_10206821	EPI_ISL_9034393	EPI_ISL_5780188	EPI_ISL_12597071		EPI_ISL_936819
EPI_ISL_10206400	EPI_ISL_9034366	EPI_ISL_8012818	EPI_ISL_12597352		EPI_ISL_936817
EPI_ISL_10206591	EPI_ISL_3684583	EPI_ISL_8012810	EPI_ISL_12148514		EPI_ISL_936914
EPI_ISL_8506513	EPI_ISL_12615347	EPI_ISL_11206526	EPI_ISL_12293840		EPI_ISL_936915
EPI_ISL_9091736	EPI_ISL_12615346	EPI_ISL_3213582	EPI_ISL_12598050		EPI_ISL_936913
EPI_ISL_9091808	EPI_ISL_12615400	EPI_ISL_8126323	EPI_ISL_12597834		EPI_ISL_936911
EPI_ISL_5330189	EPI_ISL_12615379	EPI_ISL_9133823	EPI_ISL_12597902		EPI_ISL_936909
EPI_ISL_8183159	EPI_ISL_12615464	EPI_ISL_1813278	EPI_ISL_1471735		EPI_ISL_936569
EPI_ISL_8060623	EPI_ISL_1258695	EPI_ISL_5781782	EPI_ISL_12598004		EPI_ISL_936567
EPI_ISL_8060801	EPI_ISL_3677251	EPI_ISL_1813175	EPI_ISL_8681386		EPI_ISL_936568
EPI_ISL_8060961	EPI_ISL_12617093	EPI_ISL_8013312	EPI_ISL_8681404		EPI_ISL_1704695
EPI_ISL_8507293	EPI_ISL_12617103	EPI_ISL_4028019	EPI_ISL_8681421		EPI_ISL_1704692
EPI_ISL_8507461	EPI_ISL_1258925	EPI_ISL_7663342	EPI_ISL_8688239		EPI_ISL_1704690
EPI_ISL_8061069	EPI_ISL_12617609	EPI_ISL_11204987	EPI_ISL_8688313		EPI_ISL_1704679
EPI_ISL_8506985	EPI_ISL_12617772	EPI_ISL_8013503	EPI_ISL_8688256		EPI_ISL_1704687
EPI_ISL_5589223	EPI_ISL_12618074	EPI_ISL_7663796	EPI_ISL_2179154		EPI_ISL_1704683
EPI_ISL_8061281	EPI_ISL_12618079	EPI_ISL_7663831	EPI_ISL_12598261		EPI_ISL_1704689
EPI_ISL_8062323	EPI_ISL_12618099	EPI_ISL_6572103	EPI_ISL_768376		EPI_ISL_1704681
EPI_ISL_8062596	EPI_ISL_12618269	EPI_ISL_8015121	EPI_ISL_12150007		EPI_ISL_825014
EPI_ISL_8062685	EPI_ISL_12618315	EPI_ISL_5079124	EPI_ISL_12598374		EPI_ISL_626379
EPI_ISL_8062709	EPI_ISL_12618500	EPI_ISL_6572204	EPI_ISL_12598292		EPI_ISL_626380
EPI_ISL_8062693	EPI_ISL_12618720	EPI_ISL_6572511	EPI_ISL_12150076		EPI_ISL_626381
EPI_ISL_8062758	EPI_ISL_12618741	EPI_ISL_8013711	EPI_ISL_451262		EPI_ISL_626419
EPI_ISL_8062787	EPI_ISL_2785815	EPI_ISL_8013727	EPI_ISL_12150318		EPI_ISL_626431
EPI_ISL_8062979	EPI_ISL_12618814	EPI_ISL_8013716	EPI_ISL_12150354		EPI_ISL_626433
EPI_ISL_8062987	EPI_ISL_12618831	EPI_ISL_10368798	EPI_ISL_12150466		EPI_ISL_626462
EPI_ISL_8063031	EPI_ISL_3687374	EPI_ISL_8013685	EPI_ISL_5877996		EPI_ISL_626464
EPI_ISL_8063117	EPI_ISL_12619083	EPI_ISL_11205785	EPI_ISL_1385636		EPI_ISL_626465
EPI_ISL_8063120	EPI_ISL_12619078	EPI_ISL_5155801	EPI_ISL_1385608		EPI_ISL_626499
EPI_ISL_5589765	EPI_ISL_12619116	EPI_ISL_9049432	EPI_ISL_3637690		EPI_ISL_626501
EPI_ISL_6158482	EPI_ISL_12619136	EPI_ISL_8017756	EPI_ISL_12150689		EPI_ISL_626532
EPI_ISL_5177775	EPI_ISL_10728712	EPI_ISL_7662771	EPI_ISL_5170899		EPI_ISL_626534
EPI_ISL_6158677	EPI_ISL_12619266	EPI_ISL_8014503	EPI_ISL_778944		EPI_ISL_626535
EPI_ISL_6158778	EPI_ISL_4381626	EPI_ISL_7664981	EPI_ISL_12113739		EPI_ISL_626538
EPI_ISL_2611475	EPI_ISL_12619350	EPI_ISL_8017515	EPI_ISL_4813664		EPI_ISL_1502071
EPI_ISL_2611518	EPI_ISL_12619441	EPI_ISL_7665395	EPI_ISL_7254972		EPI_ISL_1502072
EPI_ISL_2611796	EPI_ISL_12619452	EPI_ISL_8014422	EPI_ISL_1385720		EPI_ISL_1502070
EPI_ISL_11240290	EPI_ISL_6397186	EPI_ISL_3519291	EPI_ISL_984910		EPI_ISL_1502064
EPI_ISL_10030554	EPI_ISL_4357107	EPI_ISL_8014796	EPI_ISL_1041889		EPI_ISL_1502062
EPI_ISL_6159358	EPI_ISL_9969333	EPI_ISL_8014495	EPI_ISL_1041892		EPI_ISL_1502066
EPI_ISL_11240874	EPI_ISL_1991636	EPI_ISL_8014483	EPI_ISL_3641113		EPI_ISL_1502060
EPI_ISL_6078045	EPI_ISL_10330132	EPI_ISL_8014513	EPI_ISL_1041691		EPI_ISL_1502068
EPI_ISL_5520482	EPI_ISL_9037964	EPI_ISL_8014505	EPI_ISL_4194013		EPI_ISL_1502065
EPI_ISL_5179951	EPI_ISL_2710355	EPI_ISL_8253592	EPI_ISL_4194233		EPI_ISL_1502063
EPI_ISL_3864832	EPI_ISL_12167881	EPI_ISL_8017758	EPI_ISL_1907020		EPI_ISL_1502069
EPI_ISL_6159472	EPI_ISL_889620	EPI_ISL_3214247	EPI_ISL_12156129		EPI_ISL_1502052
EPI_ISL_6174399	EPI_ISL_12220334	EPI_ISL_9132036	EPI_ISL_1812209		EPI_ISL_1502057
EPI_ISL_6174404	EPI_ISL_12620998	EPI_ISL_8023277	EPI_ISL_1813736		EPI_ISL_1502056
EPI_ISL_6174419	EPI_ISL_12620929	EPI_ISL_9132656	EPI_ISL_3215331		EPI_ISL_1502053
EPI_ISL_6174552	EPI_ISL_5878084	EPI_ISL_8014913	EPI_ISL_3215356		EPI_ISL_1502059
EPI_ISL_10032192	EPI_ISL_11798341	EPI_ISL_8014938	EPI_ISL_3215376		EPI_ISL_936818
EPI_ISL_10032545	EPI_ISL_11798345	EPI_ISL_8015137	EPI_ISL_1816884		EPI_ISL_936532
EPI_ISL_4537802	EPI_ISL_11798295	EPI_ISL_8015074	EPI_ISL_1816571		EPI_ISL_936541
EPI_ISL_5507717	EPI_ISL_8882996	EPI_ISL_8015316	EPI_ISL_1816294		EPI_ISL_936577
EPI_ISL_10032535	EPI_ISL_8882893	EPI_ISL_8014784	EPI_ISL_9075785		EPI_ISL_936841
EPI_ISL_10032502	EPI_ISL_8882890	EPI_ISL_8015255	EPI_ISL_1816101		EPI_ISL_936851
EPI_ISL_10032500	EPI_ISL_12621405	EPI_ISL_8015446	EPI_ISL_1816105		EPI_ISL_936859
EPI_ISL_10032845	EPI_ISL_3017298	EPI_ISL_8018145	EPI_ISL_1815643		EPI_ISL_936893
EPI_ISL_10032838	EPI_ISL_6397981	EPI_ISL_8016961	EPI_ISL_1041440		EPI_ISL_936895
EPI_ISL_8153312	EPI_ISL_12621715	EPI_ISL_4818225	EPI_ISL_1041332		EPI_ISL_936992
EPI_ISL_3065017	EPI_ISL_12621964	EPI_ISL_8017095	EPI_ISL_4345007		EPI_ISL_626536
EPI_ISL_8153432	EPI_ISL_3142729	EPI_ISL_4818236	EPI_ISL_1815749		EPI_ISL_626543
EPI_ISL_8153513	EPI_ISL_3941357	EPI_ISL_8017060	EPI_ISL_7406738		EPI_ISL_626548
EPI_ISL_6207340	EPI_ISL_3142971	EPI_ISL_8017302	EPI_ISL_1815458		EPI_ISL_626542
EPI_ISL_6207395	EPI_ISL_3115535	EPI_ISL_8017369	EPI_ISL_6395092		EPI_ISL_626547
EPI_ISL_6207418	EPI_ISL_12622339	EPI_ISL_8017446	EPI_ISL_1815117		EPI_ISL_626537
EPI_ISL_6207433	EPI_ISL_1220794	EPI_ISL_8018136	EPI_ISL_6421031		EPI_ISL_626458
EPI_ISL_3505484	EPI_ISL_12622360	EPI_ISL_8018154	EPI_ISL_5170944		EPI_ISL_626459
EPI_ISL_4537840	EPI_ISL_6398340	EPI_ISL_8023367	EPI_ISL_12605234		EPI_ISL_626445
EPI_ISL_8154560	EPI_ISL_1041240	EPI_ISL_8018873	EPI_ISL_12605358		EPI_ISL_626441
EPI_ISL_8154744	EPI_ISL_1041265	EPI_ISL_8019295	EPI_ISL_12605402		EPI_ISL_626400
EPI_ISL_8154714	EPI_ISL_2158096	EPI_ISL_11199369	EPI_ISL_12605437		EPI_ISL_626402
EPI_ISL_5181401	EPI_ISL_4200733	EPI_ISL_8019777	EPI_ISL_12605518		EPI_ISL_626398
EPI_ISL_6207539	EPI_ISL_3113428	EPI_ISL_8019872	EPI_ISL_1815162		EPI_ISL_626467
EPI_ISL_8154857	EPI_ISL_2204137	EPI_ISL_8023517	EPI_ISL_1814926		EPI_ISL_626478
EPI_ISL_5597508	EPI_ISL_2107398	EPI_ISL_8019982	EPI_ISL_1814769		EPI_ISL_626472
EPI_ISL_8155017	EPI_ISL_1278070	EPI_ISL_9131950	EPI_ISL_1814664		EPI_ISL_626475
EPI_ISL_5598258	EPI_ISL_12625344	EPI_ISL_8019995	EPI_ISL_7927413		EPI_ISL_626473
EPI_ISL_1367258	EPI_ISL_3740764	EPI_ISL_8020168	EPI_ISL_513280		EPI_ISL_626461
EPI_ISL_9160757	EPI_ISL_1935622	EPI_ISL_8023469	EPI_ISL_513267		EPI_ISL_626375
EPI_ISL_5181991	EPI_ISL_2448299	EPI_ISL_8020228	EPI_ISL_479767		EPI_ISL_626482
EPI_ISL_8155714	EPI_ISL_2448319	EPI_ISL_8020233	EPI_ISL_479775		EPI_ISL_626366
EPI_ISL_5182566	EPI_ISL_5213277	EPI_ISL_8020241	EPI_ISL_12611840		EPI_ISL_1340839
EPI_ISL_5511886	EPI_ISL_2627028	EPI_ISL_4156034	EPI_ISL_12611928		EPI_ISL_1340838
EPI_ISL_5182790	EPI_ISL_2627044	EPI_ISL_8022496	EPI_ISL_1814182		EPI_ISL_1340844
EPI_ISL_6208092	EPI_ISL_2627136	EPI_ISL_8022554	EPI_ISL_12612039		EPI_ISL_1340837
EPI_ISL_6208115	EPI_ISL_3370884	EPI_ISL_8022649	EPI_ISL_1813836		EPI_ISL_1340847
EPI_ISL_5183760	EPI_ISL_1855345	EPI_ISL_8022806	EPI_ISL_11413452		EPI_ISL_1340829
EPI_ISL_8156375	EPI_ISL_1855223	EPI_ISL_8022855	EPI_ISL_12612075		EPI_ISL_1340828
EPI_ISL_3904746	EPI_ISL_1855133	EPI_ISL_4818255	EPI_ISL_1813871		EPI_ISL_1340827
EPI_ISL_8155603	EPI_ISL_1855233	EPI_ISL_8022918	EPI_ISL_1813416		EPI_ISL_1340833
EPI_ISL_5589401	EPI_ISL_1855354	EPI_ISL_8022917	EPI_ISL_1813210		EPI_ISL_1340860
EPI_ISL_5589439	EPI_ISL_6175417	EPI_ISL_11199590	EPI_ISL_12612133		EPI_ISL_1340849
EPI_ISL_5590102	EPI_ISL_6176019	EPI_ISL_8023569	EPI_ISL_12612164		EPI_ISL_1340848
EPI_ISL_7328528	EPI_ISL_8311106	EPI_ISL_9131980	EPI_ISL_1812899		EPI_ISL_1340857
EPI_ISL_7328621	EPI_ISL_5393837	EPI_ISL_8023621	EPI_ISL_1812501		EPI_ISL_1340855
EPI_ISL_5878731	EPI_ISL_7478467	EPI_ISL_9131976	EPI_ISL_1812127		EPI_ISL_1340853
EPI_ISL_7328708	EPI_ISL_7136912	EPI_ISL_8023699	EPI_ISL_1812175		EPI_ISL_1340852
EPI_ISL_8155967	EPI_ISL_7136919	EPI_ISL_9132200	EPI_ISL_1811786		EPI_ISL_1340850
EPI_ISL_5185872	EPI_ISL_2982705	EPI_ISL_9132572	EPI_ISL_906013		EPI_ISL_1340819
EPI_ISL_7328816	EPI_ISL_1465638	EPI_ISL_8023783	EPI_ISL_12612562		EPI_ISL_1340815
EPI_ISL_7328885	EPI_ISL_7151279	EPI_ISL_8023747	EPI_ISL_12612559		EPI_ISL_1340816
EPI_ISL_7328922	EPI_ISL_7151283	EPI_ISL_7668451	EPI_ISL_832777		EPI_ISL_1340824
EPI_ISL_8156184	EPI_ISL_7159562	EPI_ISL_5004462	EPI_ISL_12613152		EPI_ISL_1340823
EPI_ISL_8156176	EPI_ISL_12109670	EPI_ISL_9427770	EPI_ISL_667491		EPI_ISL_1340787
EPI_ISL_5187337	EPI_ISL_3744382	EPI_ISL_8023930	EPI_ISL_667125		EPI_ISL_1340783
EPI_ISL_8156300	EPI_ISL_4194934	EPI_ISL_8023979	EPI_ISL_667085		EPI_ISL_1340784
EPI_ISL_8156420	EPI_ISL_2098208	EPI_ISL_8024009	EPI_ISL_526013		EPI_ISL_1340807
EPI_ISL_7329303	EPI_ISL_2097243	EPI_ISL_9133525	EPI_ISL_12613354		EPI_ISL_1340801
EPI_ISL_7329380	EPI_ISL_3836160	EPI_ISL_8024128	EPI_ISL_509066		EPI_ISL_1340794
EPI_ISL_5190174	EPI_ISL_2868239	EPI_ISL_8024175	EPI_ISL_1171276		EPI_ISL_1340792
EPI_ISL_1318684	EPI_ISL_2868244	EPI_ISL_8024215	EPI_ISL_12613188		EPI_ISL_444521
EPI_ISL_4155729	EPI_ISL_2868270	EPI_ISL_1812369	EPI_ISL_1122225		EPI_ISL_444522
EPI_ISL_7329419	EPI_ISL_2868297	EPI_ISL_8024311	EPI_ISL_12612046		EPI_ISL_444520
EPI_ISL_5191380	EPI_ISL_2868480	EPI_ISL_9133861	EPI_ISL_12613761		EPI_ISL_444528
EPI_ISL_8156995	EPI_ISL_2868511	EPI_ISL_4357081	EPI_ISL_11760836		EPI_ISL_444532
EPI_ISL_3246679	EPI_ISL_2868560	EPI_ISL_1812370	EPI_ISL_3668547		EPI_ISL_444524
EPI_ISL_8157120	EPI_ISL_2868563	EPI_ISL_8024554	EPI_ISL_7501909		EPI_ISL_444525
EPI_ISL_6644218	EPI_ISL_2868675	EPI_ISL_8024682	EPI_ISL_9332969		EPI_ISL_444556
EPI_ISL_8157415	EPI_ISL_3030965	EPI_ISL_8024857	EPI_ISL_9615804		EPI_ISL_444566
EPI_ISL_1609429	EPI_ISL_3030966	EPI_ISL_8024852	EPI_ISL_11001237		EPI_ISL_444576
EPI_ISL_11506639	EPI_ISL_3031113	EPI_ISL_8024932	EPI_ISL_12050282		EPI_ISL_444542
EPI_ISL_8157866	EPI_ISL_3235648	EPI_ISL_8024935	EPI_ISL_12173957		EPI_ISL_444537
EPI_ISL_11530370	EPI_ISL_2627067	EPI_ISL_8024929	EPI_ISL_3672730		EPI_ISL_444553
EPI_ISL_11530124	EPI_ISL_4435349	EPI_ISL_8025042	EPI_ISL_12615445		EPI_ISL_444546
EPI_ISL_11530176	EPI_ISL_4569561	EPI_ISL_5961563	EPI_ISL_12615411		EPI_ISL_444545
EPI_ISL_12420054	EPI_ISL_4569587	EPI_ISL_1812521	EPI_ISL_2758374		EPI_ISL_444548
EPI_ISL_12420115	EPI_ISL_4882837	EPI_ISL_8025708	EPI_ISL_3684007		EPI_ISL_444589
EPI_ISL_12420108	EPI_ISL_4882859	EPI_ISL_4156208	EPI_ISL_12617970		EPI_ISL_444594
EPI_ISL_10039961	EPI_ISL_4882874	EPI_ISL_4140766	EPI_ISL_12618130		EPI_ISL_444596
EPI_ISL_10039958	EPI_ISL_6889352	EPI_ISL_8025754	EPI_ISL_12618133		EPI_ISL_444607
EPI_ISL_6081872	EPI_ISL_6890139	EPI_ISL_8025878	EPI_ISL_12618163		EPI_ISL_444603
EPI_ISL_10040147	EPI_ISL_1756335	EPI_ISL_4156357	EPI_ISL_12618193		EPI_ISL_444601
EPI_ISL_12420284	EPI_ISL_1755886	EPI_ISL_8025973	EPI_ISL_12618238		EPI_ISL_444605
EPI_ISL_7360873	EPI_ISL_1755961	EPI_ISL_4156396	EPI_ISL_12618212		EPI_ISL_4273750
EPI_ISL_7361035	EPI_ISL_1755489	EPI_ISL_4156412	EPI_ISL_12618229		EPI_ISL_4273757
EPI_ISL_7361080	EPI_ISL_1671667	EPI_ISL_4175174	EPI_ISL_12618277		EPI_ISL_4273719
EPI_ISL_7361108	EPI_ISL_1671651	EPI_ISL_8026104	EPI_ISL_12618282		EPI_ISL_3185872
EPI_ISL_8819472	EPI_ISL_1671620	EPI_ISL_7670646	EPI_ISL_12618423		EPI_ISL_5258127
EPI_ISL_8819279	EPI_ISL_1671445	EPI_ISL_8026919	EPI_ISL_12618426		EPI_ISL_5258192
EPI_ISL_7247821	EPI_ISL_1671329	EPI_ISL_8026186	EPI_ISL_12618481		EPI_ISL_5258135
EPI_ISL_8036176	EPI_ISL_1671495	EPI_ISL_8026281	EPI_ISL_12618640		EPI_ISL_5258137
EPI_ISL_4052664	EPI_ISL_1624077	EPI_ISL_7670991	EPI_ISL_12618625		EPI_ISL_5258141
EPI_ISL_5519419	EPI_ISL_1593873	EPI_ISL_8026297	EPI_ISL_12618850		EPI_ISL_5258143
EPI_ISL_4280325	EPI_ISL_1582178	EPI_ISL_8026345	EPI_ISL_12618971		EPI_ISL_5258150
EPI_ISL_4280523	EPI_ISL_1582219	EPI_ISL_8026355	EPI_ISL_12618973		EPI_ISL_5258170
EPI_ISL_4280674	EPI_ISL_1580705	EPI_ISL_8026406	EPI_ISL_12619005		EPI_ISL_5258171
EPI_ISL_4280796	EPI_ISL_1576826	EPI_ISL_8026398	EPI_ISL_12619367		EPI_ISL_5258172
EPI_ISL_4280807	EPI_ISL_10589998	EPI_ISL_8026491	EPI_ISL_6397097		EPI_ISL_5258178
EPI_ISL_4282143	EPI_ISL_1482456	EPI_ISL_8026483	EPI_ISL_8177943		EPI_ISL_5258190
EPI_ISL_4563416	EPI_ISL_1482415	EPI_ISL_8026496	EPI_ISL_12619583		EPI_ISL_5258065
EPI_ISL_4563450	EPI_ISL_1482407	EPI_ISL_9133884	EPI_ISL_12619630		EPI_ISL_5258075
EPI_ISL_4563546	EPI_ISL_1482397	EPI_ISL_8026555	EPI_ISL_1991836		EPI_ISL_4273888
EPI_ISL_4563645	EPI_ISL_1465692	EPI_ISL_8026611	EPI_ISL_12619786		EPI_ISL_1704783
EPI_ISL_4563682	EPI_ISL_1465661	EPI_ISL_4156560	EPI_ISL_12619911		EPI_ISL_1704781
EPI_ISL_7360899	EPI_ISL_1465660	EPI_ISL_8026674	EPI_ISL_12619967		EPI_ISL_1704785
EPI_ISL_7360920	EPI_ISL_1462510	EPI_ISL_9134190	EPI_ISL_12620029		EPI_ISL_1704777
EPI_ISL_7361350	EPI_ISL_1462528	EPI_ISL_8026723	EPI_ISL_4198606		EPI_ISL_1704776
EPI_ISL_4280453	EPI_ISL_3748889	EPI_ISL_4239623	EPI_ISL_12619994		EPI_ISL_1704774
EPI_ISL_10040466	EPI_ISL_2278793	EPI_ISL_4156603	EPI_ISL_12620047		EPI_ISL_1704701
EPI_ISL_7832256	EPI_ISL_2274677	EPI_ISL_4156633	EPI_ISL_4357126		EPI_ISL_1704708
EPI_ISL_1339537	EPI_ISL_2274688	EPI_ISL_8026851	EPI_ISL_12620196		EPI_ISL_1704707
EPI_ISL_7707615	EPI_ISL_1576818	EPI_ISL_11204563	EPI_ISL_5871539		EPI_ISL_1704706
EPI_ISL_7707682	EPI_ISL_1482561	EPI_ISL_8026935	EPI_ISL_12620711		EPI_ISL_1704705
EPI_ISL_4412959	EPI_ISL_1465871	EPI_ISL_8026993	EPI_ISL_7771007		EPI_ISL_1704712
EPI_ISL_4412969	EPI_ISL_2098523	EPI_ISL_4156740	EPI_ISL_5878080		EPI_ISL_2373044
EPI_ISL_7248092	EPI_ISL_2098648	EPI_ISL_4377305	EPI_ISL_4381650		EPI_ISL_2373048
EPI_ISL_7832535	EPI_ISL_2098505	EPI_ISL_3742840	EPI_ISL_578835		EPI_ISL_2372991
EPI_ISL_7832640	EPI_ISL_12476922	EPI_ISL_4156905	EPI_ISL_2710343		EPI_ISL_2372989
EPI_ISL_12433967	EPI_ISL_10590006	EPI_ISL_3456177	EPI_ISL_12620722		EPI_ISL_2373041
EPI_ISL_9625035	EPI_ISL_8318104	EPI_ISL_3456207	EPI_ISL_12620875		EPI_ISL_2373042
EPI_ISL_3370634	EPI_ISL_8808181	EPI_ISL_3456255	EPI_ISL_889779		EPI_ISL_2373043
EPI_ISL_4740229	EPI_ISL_3750483	EPI_ISL_8027512	EPI_ISL_889588		EPI_ISL_2372995
EPI_ISL_5850321	EPI_ISL_3750646	EPI_ISL_1812003	EPI_ISL_889572		EPI_ISL_2373045
EPI_ISL_12321333	EPI_ISL_3750832	EPI_ISL_11203798	EPI_ISL_12620990		EPI_ISL_2372990
EPI_ISL_10041122	EPI_ISL_11295105	EPI_ISL_3456336	EPI_ISL_12620882		EPI_ISL_2373046
EPI_ISL_6082982	EPI_ISL_11295151	EPI_ISL_1812001	EPI_ISL_12620933		EPI_ISL_2372992
EPI_ISL_10040919	EPI_ISL_11295216	EPI_ISL_3720476	EPI_ISL_7018669		EPI_ISL_2372998
EPI_ISL_10041246	EPI_ISL_11295180	EPI_ISL_1811843	EPI_ISL_5878092		EPI_ISL_2373040
EPI_ISL_10041320	EPI_ISL_9392715	EPI_ISL_3456378	EPI_ISL_889794		EPI_ISL_2373047
EPI_ISL_6652605	EPI_ISL_9392670	EPI_ISL_3456384	EPI_ISL_8882953		EPI_ISL_2372997
EPI_ISL_12690220	EPI_ISL_9392655	EPI_ISL_4157147	EPI_ISL_12621348		EPI_ISL_2372993
EPI_ISL_10041523	EPI_ISL_9392771	EPI_ISL_5094193	EPI_ISL_2787573		EPI_ISL_2373049
EPI_ISL_6083669	EPI_ISL_9654935	EPI_ISL_8027559	EPI_ISL_12621458		EPI_ISL_2372996
EPI_ISL_10041821	EPI_ISL_9658631	EPI_ISL_9075463	EPI_ISL_12621832		EPI_ISL_2372999
EPI_ISL_10041811	EPI_ISL_9658608	EPI_ISL_1318685	EPI_ISL_12621499		EPI_ISL_2373050
EPI_ISL_10041913	EPI_ISL_8158136	EPI_ISL_5851826	EPI_ISL_12621835		EPI_ISL_2372967
EPI_ISL_10042044	EPI_ISL_9804238	EPI_ISL_3456447	EPI_ISL_12621865		EPI_ISL_2373024
EPI_ISL_4538235	EPI_ISL_9261542	EPI_ISL_4157251	EPI_ISL_12621916		EPI_ISL_2372969
EPI_ISL_10042185	EPI_ISL_9261615	EPI_ISL_3456515	EPI_ISL_12621911		EPI_ISL_2373020
EPI_ISL_4029770	EPI_ISL_9261577	EPI_ISL_4157289	EPI_ISL_12621963		EPI_ISL_2372975
EPI_ISL_5212038	EPI_ISL_8030842	EPI_ISL_3350892	EPI_ISL_12622019		EPI_ISL_2373025
EPI_ISL_5213483	EPI_ISL_8032582	EPI_ISL_3456553	EPI_ISL_3142865		EPI_ISL_2373022
EPI_ISL_5213676	EPI_ISL_10264868	EPI_ISL_5578548	EPI_ISL_3942329		EPI_ISL_2373021
EPI_ISL_5214059	EPI_ISL_10264717	EPI_ISL_3456576	EPI_ISL_3115483		EPI_ISL_2372972
EPI_ISL_10042425	EPI_ISL_9880337	EPI_ISL_2439742	EPI_ISL_2756514		EPI_ISL_2372974
EPI_ISL_5214956	EPI_ISL_7983840	EPI_ISL_3456697	EPI_ISL_12622200		EPI_ISL_2372976
EPI_ISL_3514836	EPI_ISL_9030514	EPI_ISL_5079377	EPI_ISL_12622243		EPI_ISL_2372968
EPI_ISL_10789778	EPI_ISL_9028288	EPI_ISL_4157515	EPI_ISL_12622275		EPI_ISL_2373023
EPI_ISL_5217779	EPI_ISL_9034890	EPI_ISL_1811724	EPI_ISL_12622272		EPI_ISL_2373028
EPI_ISL_5218099	EPI_ISL_2421141	EPI_ISL_8027663	EPI_ISL_12622299		EPI_ISL_2372973
EPI_ISL_11628322	EPI_ISL_2421232	EPI_ISL_5079355	EPI_ISL_12622457		EPI_ISL_2372971
EPI_ISL_4335420	EPI_ISL_6902969	EPI_ISL_3456806	EPI_ISL_12622437		EPI_ISL_2373026
EPI_ISL_11628648	EPI_ISL_6903018	EPI_ISL_2439315	EPI_ISL_7771186		EPI_ISL_2372979
EPI_ISL_5222811	EPI_ISL_5115227	EPI_ISL_9133521	EPI_ISL_1041238		EPI_ISL_2373036
EPI_ISL_5226330	EPI_ISL_5115343	EPI_ISL_4157601	EPI_ISL_2107413		EPI_ISL_2372977
EPI_ISL_10043715	EPI_ISL_5115369	EPI_ISL_3456840	EPI_ISL_1278090		EPI_ISL_2373037
EPI_ISL_9038449	EPI_ISL_8146620	EPI_ISL_1811642	EPI_ISL_1503958		EPI_ISL_2373027
EPI_ISL_10043817	EPI_ISL_3753317	EPI_ISL_7260600	EPI_ISL_1855204		EPI_ISL_2373029
EPI_ISL_4482431	EPI_ISL_10367960	EPI_ISL_5861191	EPI_ISL_6889575		EPI_ISL_2373030
EPI_ISL_4482489	EPI_ISL_6399798	EPI_ISL_9132776	EPI_ISL_6889688		EPI_ISL_2372978
EPI_ISL_6088683	EPI_ISL_1169562	EPI_ISL_10370661	EPI_ISL_1920158		EPI_ISL_2373033
EPI_ISL_4484442	EPI_ISL_7552816	EPI_ISL_10370706	EPI_ISL_1920145		EPI_ISL_2373038
EPI_ISL_4485555	EPI_ISL_7506089	EPI_ISL_9133438	EPI_ISL_1920174		EPI_ISL_2372981
EPI_ISL_4487814	EPI_ISL_7506240	EPI_ISL_3456936	EPI_ISL_3370849		EPI_ISL_2373039
EPI_ISL_12707096	EPI_ISL_7971891	EPI_ISL_3456950	EPI_ISL_1671146		EPI_ISL_2373031
EPI_ISL_4815289	EPI_ISL_7971886	EPI_ISL_4157739	EPI_ISL_3462790		EPI_ISL_2373032
EPI_ISL_12706518	EPI_ISL_7971984	EPI_ISL_3456982	EPI_ISL_1855192		EPI_ISL_2372987
EPI_ISL_12706824	EPI_ISL_7971985	EPI_ISL_3457016	EPI_ISL_1855334		EPI_ISL_2373034
EPI_ISL_12707874	EPI_ISL_7996625	EPI_ISL_7663450	EPI_ISL_1855218		EPI_ISL_2373035
EPI_ISL_5232159	EPI_ISL_1635489	EPI_ISL_2439411	EPI_ISL_1855174		EPI_ISL_2372983
EPI_ISL_12708105	EPI_ISL_8000864	EPI_ISL_4157945	EPI_ISL_1855180		EPI_ISL_2372980
EPI_ISL_12707146	EPI_ISL_8000900	EPI_ISL_3511752	EPI_ISL_4882941		EPI_ISL_2372982
EPI_ISL_9328656	EPI_ISL_8000883	EPI_ISL_3457192	EPI_ISL_10264808		EPI_ISL_2372984
EPI_ISL_5232561	EPI_ISL_10723965	EPI_ISL_5868829	EPI_ISL_5393847		EPI_ISL_2372985
EPI_ISL_5232800	EPI_ISL_10723776	EPI_ISL_5868882	EPI_ISL_5393935		EPI_ISL_2372986
EPI_ISL_5233235	EPI_ISL_9405157	EPI_ISL_5868888	EPI_ISL_5393981		EPI_ISL_2372988
EPI_ISL_5233445	EPI_ISL_9405298	EPI_ISL_5868916	EPI_ISL_7141031		EPI_ISL_2373008
EPI_ISL_6089927	EPI_ISL_7503684	EPI_ISL_5868932	EPI_ISL_7141037		EPI_ISL_2372953
EPI_ISL_5233674	EPI_ISL_8317795	EPI_ISL_5869023	EPI_ISL_7141462		EPI_ISL_2373002
EPI_ISL_5233700	EPI_ISL_7503579	EPI_ISL_3156454	EPI_ISL_7151247		EPI_ISL_2373004
EPI_ISL_5233855	EPI_ISL_7506171	EPI_ISL_5093633	EPI_ISL_7151570		EPI_ISL_2372957
EPI_ISL_6090384	EPI_ISL_653380	EPI_ISL_9132962	EPI_ISL_4194882		EPI_ISL_2373016
EPI_ISL_12711017	EPI_ISL_12224648	EPI_ISL_3457231	EPI_ISL_4194745		EPI_ISL_2373003
EPI_ISL_12711147	EPI_ISL_12224614	EPI_ISL_7252283	EPI_ISL_4194749		EPI_ISL_2373000
EPI_ISL_12713937	EPI_ISL_12224657	EPI_ISL_5084355	EPI_ISL_4194771		EPI_ISL_2373001
EPI_ISL_7904291	EPI_ISL_12224690	EPI_ISL_3350745	EPI_ISL_3835068		EPI_ISL_2373007
EPI_ISL_12713755	EPI_ISL_12224754	EPI_ISL_5578643	EPI_ISL_3836151		EPI_ISL_2373005
EPI_ISL_5234593	EPI_ISL_7569592	EPI_ISL_3156532	EPI_ISL_2868557		EPI_ISL_2373006
EPI_ISL_5234713	EPI_ISL_6508095	EPI_ISL_4157980	EPI_ISL_2868673		EPI_ISL_2372958
EPI_ISL_5234892	EPI_ISL_6583494	EPI_ISL_5872327	EPI_ISL_2868680		EPI_ISL_2373012
EPI_ISL_6091057	EPI_ISL_6583500	EPI_ISL_5575036	EPI_ISL_2868687		EPI_ISL_2373009
EPI_ISL_5235042	EPI_ISL_6583540	EPI_ISL_9132140	EPI_ISL_3030955		EPI_ISL_2372955
EPI_ISL_5532133	EPI_ISL_4511555	EPI_ISL_5575000	EPI_ISL_3030958		EPI_ISL_2372956
EPI_ISL_12714975	EPI_ISL_5778775	EPI_ISL_5874631	EPI_ISL_3031235		EPI_ISL_2372954
EPI_ISL_12715047	EPI_ISL_5778776	EPI_ISL_9132135	EPI_ISL_3148942		EPI_ISL_2373010
EPI_ISL_12715194	EPI_ISL_6756327	EPI_ISL_9132012	EPI_ISL_3235714		EPI_ISL_2373013
EPI_ISL_12715193	EPI_ISL_9405127	EPI_ISL_9132368	EPI_ISL_4435316		EPI_ISL_2373017
EPI_ISL_12715002	EPI_ISL_6756491	EPI_ISL_10779794	EPI_ISL_9048782		EPI_ISL_2372966
EPI_ISL_12715228	EPI_ISL_2312773	EPI_ISL_4158057	EPI_ISL_4569584		EPI_ISL_2372959
EPI_ISL_9030270	EPI_ISL_2312944	EPI_ISL_5876249	EPI_ISL_5115248		EPI_ISL_2372962
EPI_ISL_12714887	EPI_ISL_578956	EPI_ISL_6062983	EPI_ISL_5115370		EPI_ISL_2373019
EPI_ISL_12714945	EPI_ISL_578940	EPI_ISL_8090900	EPI_ISL_6889311		EPI_ISL_2373014
EPI_ISL_12714823	EPI_ISL_2157283	EPI_ISL_5876870	EPI_ISL_8632321		EPI_ISL_2372960
EPI_ISL_12714810	EPI_ISL_1633848	EPI_ISL_5546626	EPI_ISL_7782597		EPI_ISL_2373011
EPI_ISL_12714804	EPI_ISL_3269477	EPI_ISL_9668038	EPI_ISL_7151218		EPI_ISL_2372961
EPI_ISL_12714801	EPI_ISL_8435404	EPI_ISL_8091027	EPI_ISL_1755998		EPI_ISL_2373018
EPI_ISL_5235551	EPI_ISL_8435406	EPI_ISL_4158087	EPI_ISL_10781705		EPI_ISL_2372965
EPI_ISL_9712598	EPI_ISL_8435411	EPI_ISL_9132340	EPI_ISL_1671642		EPI_ISL_2373015
EPI_ISL_5235565	EPI_ISL_8435434	EPI_ISL_3457473	EPI_ISL_1671355		EPI_ISL_2372963
EPI_ISL_12717380	EPI_ISL_8435534	EPI_ISL_9427806	EPI_ISL_1671187		EPI_ISL_2372964
EPI_ISL_12717384	EPI_ISL_8435531	EPI_ISL_5879465	EPI_ISL_1624452		EPI_ISL_2842597
EPI_ISL_12717397	EPI_ISL_10034062	EPI_ISL_3457500	EPI_ISL_1624427		EPI_ISL_2842598
EPI_ISL_7671282	EPI_ISL_10034074	EPI_ISL_9132147	EPI_ISL_1623928		EPI_ISL_2842599
EPI_ISL_12718557	EPI_ISL_8185736	EPI_ISL_7663555	EPI_ISL_1623936		EPI_ISL_2842600
EPI_ISL_7669138	EPI_ISL_7977261	EPI_ISL_5577707	EPI_ISL_1582263		EPI_ISL_2842601
EPI_ISL_7847060	EPI_ISL_7977283	EPI_ISL_9038947	EPI_ISL_1582386		EPI_ISL_4273927
EPI_ISL_12718967	EPI_ISL_3269502	EPI_ISL_9671203	EPI_ISL_1580733		EPI_ISL_4273933
EPI_ISL_7847488	EPI_ISL_4279374	EPI_ISL_4158277	EPI_ISL_1482275		EPI_ISL_2842603
EPI_ISL_12719083	EPI_ISL_4279379	EPI_ISL_4158296	EPI_ISL_1465873		EPI_ISL_2842604
EPI_ISL_12719259	EPI_ISL_3269503	EPI_ISL_3457736	EPI_ISL_1465681		EPI_ISL_2842605
EPI_ISL_12719344	EPI_ISL_4279449	EPI_ISL_4158319	EPI_ISL_1465710		EPI_ISL_2842606
EPI_ISL_7848375	EPI_ISL_4106182	EPI_ISL_4158358	EPI_ISL_1461299		EPI_ISL_2842607
EPI_ISL_5564630	EPI_ISL_4106210	EPI_ISL_8027973	EPI_ISL_1461371		EPI_ISL_2842609
EPI_ISL_8487103	EPI_ISL_4106266	EPI_ISL_12086956	EPI_ISL_2279538		EPI_ISL_2842610
EPI_ISL_8487188	EPI_ISL_4106274	EPI_ISL_6062951	EPI_ISL_2278783		EPI_ISL_2842611
EPI_ISL_8487114	EPI_ISL_3269516	EPI_ISL_8028015	EPI_ISL_1671205		EPI_ISL_2842612
EPI_ISL_4926476	EPI_ISL_2646334	EPI_ISL_8028034	EPI_ISL_2274605		EPI_ISL_2842613
EPI_ISL_4926621	EPI_ISL_5253443	EPI_ISL_4158490	EPI_ISL_2274693		EPI_ISL_2842614
EPI_ISL_6654678	EPI_ISL_5253455	EPI_ISL_8028040	EPI_ISL_1623955		EPI_ISL_2842615
EPI_ISL_12722645	EPI_ISL_5253476	EPI_ISL_6062861	EPI_ISL_2098547		EPI_ISL_2842616
EPI_ISL_5579497	EPI_ISL_5253491	EPI_ISL_4158616	EPI_ISL_2098623		EPI_ISL_2842618
EPI_ISL_4926738	EPI_ISL_5253507	EPI_ISL_4158632	EPI_ISL_2097310		EPI_ISL_2842619
EPI_ISL_4926760	EPI_ISL_5253555	EPI_ISL_8028083	EPI_ISL_2097295		EPI_ISL_2842620
EPI_ISL_5582011	EPI_ISL_5253562	EPI_ISL_3458087	EPI_ISL_10590037		EPI_ISL_2842621
EPI_ISL_5236038	EPI_ISL_2497894	EPI_ISL_4158682	EPI_ISL_8311055		EPI_ISL_4026172
EPI_ISL_11533331	EPI_ISL_3492915	EPI_ISL_8028109	EPI_ISL_2941770		EPI_ISL_4026175
EPI_ISL_12716529	EPI_ISL_10708011	EPI_ISL_4028205	EPI_ISL_8845277		EPI_ISL_4026045
EPI_ISL_12716456	EPI_ISL_3269532	EPI_ISL_12087086	EPI_ISL_8635285		EPI_ISL_4026223
EPI_ISL_12716553	EPI_ISL_5422143	EPI_ISL_4158770	EPI_ISL_8635288		EPI_ISL_2009326
EPI_ISL_12717443	EPI_ISL_5422144	EPI_ISL_11199410	EPI_ISL_8634238		EPI_ISL_2009356
EPI_ISL_10224570	EPI_ISL_5422161	EPI_ISL_4158786	EPI_ISL_11295060		EPI_ISL_2009360
EPI_ISL_12717600	EPI_ISL_3269535	EPI_ISL_4158817	EPI_ISL_9261489		EPI_ISL_2009351
EPI_ISL_6095138	EPI_ISL_5422179	EPI_ISL_4158826	EPI_ISL_9261575		EPI_ISL_2009354
EPI_ISL_5597312	EPI_ISL_6204951	EPI_ISL_4158850	EPI_ISL_9392650		EPI_ISL_2009367
EPI_ISL_10224661	EPI_ISL_3631442	EPI_ISL_4158879	EPI_ISL_9394885		EPI_ISL_2009355
EPI_ISL_4815504	EPI_ISL_3758331	EPI_ISL_4158886	EPI_ISL_9654791		EPI_ISL_2009358
EPI_ISL_6656012	EPI_ISL_3758416	EPI_ISL_8028143	EPI_ISL_9654951		EPI_ISL_2009353
EPI_ISL_6096584	EPI_ISL_3758421	EPI_ISL_4158914	EPI_ISL_9658661		EPI_ISL_2009362
EPI_ISL_6083686	EPI_ISL_3758505	EPI_ISL_12087090	EPI_ISL_9658678		EPI_ISL_2009359
EPI_ISL_10224698	EPI_ISL_3758539	EPI_ISL_4158944	EPI_ISL_10589994		EPI_ISL_2009364
EPI_ISL_6097545	EPI_ISL_2920845	EPI_ISL_8028174	EPI_ISL_10260754		EPI_ISL_2009361
EPI_ISL_5236902	EPI_ISL_2920868	EPI_ISL_8028170	EPI_ISL_10260707		EPI_ISL_2009357
EPI_ISL_10224785	EPI_ISL_2920890	EPI_ISL_12087100	EPI_ISL_10591474		EPI_ISL_2009334
EPI_ISL_9038540	EPI_ISL_10708049	EPI_ISL_4159017	EPI_ISL_10590026		EPI_ISL_2009363
EPI_ISL_9038555	EPI_ISL_2966549	EPI_ISL_4159054	EPI_ISL_7614848		EPI_ISL_2009336
EPI_ISL_10225053	EPI_ISL_2966559	EPI_ISL_12087113	EPI_ISL_9804303		EPI_ISL_2009342
EPI_ISL_10224973	EPI_ISL_2966611	EPI_ISL_12087128	EPI_ISL_8028305		EPI_ISL_2009366
EPI_ISL_10225164	EPI_ISL_3062703	EPI_ISL_4159142	EPI_ISL_8032657		EPI_ISL_2009337
EPI_ISL_10225332	EPI_ISL_3062712	EPI_ISL_3519287	EPI_ISL_8032655		EPI_ISL_2009338
EPI_ISL_4027510	EPI_ISL_3062732	EPI_ISL_8090979	EPI_ISL_8032630		EPI_ISL_2009365
EPI_ISL_10225513	EPI_ISL_3062735	EPI_ISL_3519113	EPI_ISL_8032589		EPI_ISL_2009333
EPI_ISL_10225512	EPI_ISL_3156350	EPI_ISL_4603705	EPI_ISL_10264822		EPI_ISL_2009335
EPI_ISL_5091019	EPI_ISL_3156394	EPI_ISL_11199450	EPI_ISL_10264839		EPI_ISL_2009330
EPI_ISL_4241810	EPI_ISL_4003312	EPI_ISL_12087165	EPI_ISL_10264693		EPI_ISL_2009332
EPI_ISL_10225715	EPI_ISL_4628879	EPI_ISL_5887326	EPI_ISL_9880068		EPI_ISL_2009331
EPI_ISL_3517474	EPI_ISL_4628949	EPI_ISL_5572268	EPI_ISL_9880348		EPI_ISL_2009339
EPI_ISL_4241208	EPI_ISL_4628955	EPI_ISL_4159412	EPI_ISL_9880407		EPI_ISL_2009340
EPI_ISL_10225733	EPI_ISL_4629024	EPI_ISL_12087185	EPI_ISL_9030508		EPI_ISL_2009344
EPI_ISL_4027535	EPI_ISL_4821260	EPI_ISL_4159444	EPI_ISL_9030918		EPI_ISL_2009349
EPI_ISL_3517650	EPI_ISL_4821301	EPI_ISL_4159451	EPI_ISL_8146578		EPI_ISL_2009346
EPI_ISL_10225869	EPI_ISL_5053020	EPI_ISL_5889745	EPI_ISL_2421184		EPI_ISL_2009341
EPI_ISL_10225881	EPI_ISL_5752472	EPI_ISL_5890198	EPI_ISL_8146660		EPI_ISL_2009343
EPI_ISL_11081108	EPI_ISL_3156355	EPI_ISL_4159475	EPI_ISL_6905972		EPI_ISL_2009345
EPI_ISL_4241280	EPI_ISL_6856521	EPI_ISL_11199494	EPI_ISL_3256444		EPI_ISL_2009348
EPI_ISL_10225917	EPI_ISL_6856539	EPI_ISL_4159514	EPI_ISL_2504187		EPI_ISL_2009347
EPI_ISL_4239200	EPI_ISL_6856560	EPI_ISL_12087200	EPI_ISL_5265432		EPI_ISL_2009320
EPI_ISL_4538730	EPI_ISL_6856581	EPI_ISL_3352960	EPI_ISL_3268214		EPI_ISL_2009312
EPI_ISL_2480189	EPI_ISL_6856585	EPI_ISL_4159552	EPI_ISL_1635713		EPI_ISL_2009316
EPI_ISL_4538568	EPI_ISL_6856719	EPI_ISL_4159636	EPI_ISL_3759657		EPI_ISL_2009322
EPI_ISL_10624082	EPI_ISL_3631410	EPI_ISL_4159647	EPI_ISL_3319079		EPI_ISL_2009315
EPI_ISL_2480694	EPI_ISL_1711056	EPI_ISL_4159655	EPI_ISL_7552798		EPI_ISL_2009314
EPI_ISL_5629030	EPI_ISL_1527077	EPI_ISL_1318686	EPI_ISL_7506317		EPI_ISL_2009311
EPI_ISL_4239059	EPI_ISL_2224338	EPI_ISL_4159701	EPI_ISL_7971921		EPI_ISL_2009319
EPI_ISL_2480936	EPI_ISL_11316150	EPI_ISL_10373193	EPI_ISL_7996618		EPI_ISL_2009323
EPI_ISL_9133889	EPI_ISL_4279397	EPI_ISL_3518585	EPI_ISL_3761089		EPI_ISL_2009306
EPI_ISL_2480992	EPI_ISL_4279462	EPI_ISL_4604089	EPI_ISL_1635472		EPI_ISL_2009310
EPI_ISL_2481025	EPI_ISL_2497892	EPI_ISL_12087255	EPI_ISL_8000870		EPI_ISL_2009313
EPI_ISL_2481051	EPI_ISL_9187709	EPI_ISL_4818614	EPI_ISL_8000838		EPI_ISL_2009318
EPI_ISL_2481079	EPI_ISL_9187727	EPI_ISL_1318634	EPI_ISL_8000863		EPI_ISL_2009321
EPI_ISL_4379532	EPI_ISL_9187975	EPI_ISL_4159990	EPI_ISL_10723775		EPI_ISL_2009317
EPI_ISL_2481134	EPI_ISL_9187973	EPI_ISL_4160040	EPI_ISL_10723915		EPI_ISL_2009324
EPI_ISL_2481206	EPI_ISL_9187859	EPI_ISL_4160048	EPI_ISL_9405222		EPI_ISL_2009328
EPI_ISL_2481388	EPI_ISL_11315997	EPI_ISL_6078901	EPI_ISL_9405312		EPI_ISL_2009308
EPI_ISL_2481655	EPI_ISL_8901849	EPI_ISL_6511538	EPI_ISL_9405410		EPI_ISL_4273771
EPI_ISL_2481678	EPI_ISL_8901708	EPI_ISL_10373846	EPI_ISL_653620		EPI_ISL_4273892
EPI_ISL_2481880	EPI_ISL_8470320	EPI_ISL_4160327	EPI_ISL_11997875		EPI_ISL_4273772
EPI_ISL_10226282	EPI_ISL_12046135	EPI_ISL_5901232	EPI_ISL_7503686		EPI_ISL_4273775
EPI_ISL_3521260	EPI_ISL_12046157	EPI_ISL_4160337	EPI_ISL_7506278		EPI_ISL_4273776
EPI_ISL_3517250	EPI_ISL_12046155	EPI_ISL_8511179	EPI_ISL_7506337		EPI_ISL_4273782
EPI_ISL_5088974	EPI_ISL_7478437	EPI_ISL_8511292	EPI_ISL_7506068		EPI_ISL_4273785
EPI_ISL_3517273	EPI_ISL_4213179	EPI_ISL_5572144	EPI_ISL_7506215		EPI_ISL_4273778
EPI_ISL_5581418	EPI_ISL_12109508	EPI_ISL_8028642	EPI_ISL_7506298		EPI_ISL_4273779
EPI_ISL_7615945	EPI_ISL_1633813	EPI_ISL_4160418	EPI_ISL_6400208		EPI_ISL_4273870
EPI_ISL_10226461	EPI_ISL_579041	EPI_ISL_8511430	EPI_ISL_6400209		EPI_ISL_4273872
EPI_ISL_4563490	EPI_ISL_5694686	EPI_ISL_8511195	EPI_ISL_6400212		EPI_ISL_4273751
EPI_ISL_8078885	EPI_ISL_6865057	EPI_ISL_4160435	EPI_ISL_7535397		EPI_ISL_4273752
EPI_ISL_12742484	EPI_ISL_7039954	EPI_ISL_3352859	EPI_ISL_2791436		EPI_ISL_4273753
EPI_ISL_8629606	EPI_ISL_9275738	EPI_ISL_4160454	EPI_ISL_12224838		EPI_ISL_4273874
EPI_ISL_4538840	EPI_ISL_3805809	EPI_ISL_5571763	EPI_ISL_6508077		EPI_ISL_4273754
EPI_ISL_8078584	EPI_ISL_2368161	EPI_ISL_5330256	EPI_ISL_5778781		EPI_ISL_4273866
EPI_ISL_7913023	EPI_ISL_2184616	EPI_ISL_8511366	EPI_ISL_6756353		EPI_ISL_4273745
EPI_ISL_12746396	EPI_ISL_11813934	EPI_ISL_8511488	EPI_ISL_6756370		EPI_ISL_4273747
EPI_ISL_12746395	EPI_ISL_12540905	EPI_ISL_4160503	EPI_ISL_6773870		EPI_ISL_4273748
EPI_ISL_12746410	EPI_ISL_8561599	EPI_ISL_8511151	EPI_ISL_6773891		EPI_ISL_4273761
EPI_ISL_12746421	EPI_ISL_9549132	EPI_ISL_4248431	EPI_ISL_6773903		EPI_ISL_4273762
EPI_ISL_8078667	EPI_ISL_9549119	EPI_ISL_9409921	EPI_ISL_1341783		EPI_ISL_4273765
EPI_ISL_12746631	EPI_ISL_9549125	EPI_ISL_12087377	EPI_ISL_1039587		EPI_ISL_4273766
EPI_ISL_12746646	EPI_ISL_9275763	EPI_ISL_8028661	EPI_ISL_456002		EPI_ISL_4273756
EPI_ISL_12746739	EPI_ISL_9275739	EPI_ISL_4160561	EPI_ISL_435562		EPI_ISL_4273878
EPI_ISL_8078700	EPI_ISL_9275754	EPI_ISL_9409918	EPI_ISL_1324248		EPI_ISL_4273758
EPI_ISL_8078737	EPI_ISL_9059025	EPI_ISL_3518744	EPI_ISL_1324292		EPI_ISL_4273759
EPI_ISL_8078760	EPI_ISL_9059030	EPI_ISL_3352876	EPI_ISL_1324241		EPI_ISL_4273730
EPI_ISL_8078864	EPI_ISL_9059040	EPI_ISL_4160681	EPI_ISL_1324315		EPI_ISL_4273851
EPI_ISL_9090641	EPI_ISL_9059009	EPI_ISL_2083052	EPI_ISL_1324254		EPI_ISL_4273732
EPI_ISL_11201460	EPI_ISL_9059011	EPI_ISL_3352750	EPI_ISL_1324314		EPI_ISL_4273733
EPI_ISL_7914325	EPI_ISL_7899652	EPI_ISL_4162672	EPI_ISL_578959		EPI_ISL_4273723
EPI_ISL_11203330	EPI_ISL_7899646	EPI_ISL_4160902	EPI_ISL_653573		EPI_ISL_4273845
EPI_ISL_11203578	EPI_ISL_8055670	EPI_ISL_1283862	EPI_ISL_653634		EPI_ISL_4273724
EPI_ISL_7914546	EPI_ISL_12257278	EPI_ISL_11199821	EPI_ISL_653744		EPI_ISL_4273727
EPI_ISL_7914650	EPI_ISL_9048060	EPI_ISL_4376620	EPI_ISL_12631129		EPI_ISL_4273729
EPI_ISL_7914681	EPI_ISL_9048035	EPI_ISL_5571709	EPI_ISL_937050		EPI_ISL_4273728
EPI_ISL_8079378	EPI_ISL_2184246	EPI_ISL_12271649	EPI_ISL_1385190		EPI_ISL_4273736
EPI_ISL_7915101	EPI_ISL_12541218	EPI_ISL_4248288	EPI_ISL_10034125		EPI_ISL_4273830
EPI_ISL_8079428	EPI_ISL_12541483	EPI_ISL_9428850	EPI_ISL_8185800		EPI_ISL_4273832
EPI_ISL_7915359	EPI_ISL_12541604	EPI_ISL_5577610	EPI_ISL_10034038		EPI_ISL_4273824
EPI_ISL_7915366	EPI_ISL_12540694	EPI_ISL_10376167	EPI_ISL_10034131		EPI_ISL_4273826
EPI_ISL_7915398	EPI_ISL_12540707	EPI_ISL_4160968	EPI_ISL_7977301		EPI_ISL_4273720
EPI_ISL_7915443	EPI_ISL_7570520	EPI_ISL_3460843	EPI_ISL_4628866		EPI_ISL_4273841
EPI_ISL_7915795	EPI_ISL_9971780	EPI_ISL_3460849	EPI_ISL_4279450		EPI_ISL_4273834
EPI_ISL_7910953	EPI_ISL_8181622	EPI_ISL_4161028	EPI_ISL_4279467		EPI_ISL_4273715
EPI_ISL_12744627	EPI_ISL_5164210	EPI_ISL_3460889	EPI_ISL_3269526		EPI_ISL_4273716
EPI_ISL_8079697	EPI_ISL_4487151	EPI_ISL_3460899	EPI_ISL_4106306		EPI_ISL_4273717
EPI_ISL_1258964	EPI_ISL_2399607	EPI_ISL_4161060	EPI_ISL_2646322		EPI_ISL_4273931
EPI_ISL_8079950	EPI_ISL_2399639	EPI_ISL_4608111	EPI_ISL_2646352		EPI_ISL_4273929
EPI_ISL_8079992	EPI_ISL_1032984	EPI_ISL_11199857	EPI_ISL_5253604		EPI_ISL_4273801
EPI_ISL_8080023	EPI_ISL_1027234	EPI_ISL_4161130	EPI_ISL_3492794		EPI_ISL_4273923
EPI_ISL_12758176	EPI_ISL_1027145	EPI_ISL_4161165	EPI_ISL_5422101		EPI_ISL_4273803
EPI_ISL_12756039	EPI_ISL_1027072	EPI_ISL_5926084	EPI_ISL_6204959		EPI_ISL_4273819
EPI_ISL_12756383	EPI_ISL_1026869	EPI_ISL_5578096	EPI_ISL_3631381		EPI_ISL_4273935
EPI_ISL_12758132	EPI_ISL_1026977	EPI_ISL_5308065	EPI_ISL_3631487		EPI_ISL_4273815
EPI_ISL_12756433	EPI_ISL_1026978	EPI_ISL_4161268	EPI_ISL_3758542		EPI_ISL_4273900
EPI_ISL_12756552	EPI_ISL_3321408	EPI_ISL_6511495	EPI_ISL_3062742		EPI_ISL_4273908
EPI_ISL_12756632	EPI_ISL_4487193	EPI_ISL_6511249	EPI_ISL_4628896		EPI_ISL_4273901
EPI_ISL_12756672	EPI_ISL_3321499	EPI_ISL_8028792	EPI_ISL_4629026		EPI_ISL_4273906
EPI_ISL_12756878	EPI_ISL_1011119	EPI_ISL_4818633	EPI_ISL_574319		EPI_ISL_4273919
EPI_ISL_12757189	EPI_ISL_1011190	EPI_ISL_4162809	EPI_ISL_5053165		EPI_ISL_4273910
EPI_ISL_12757089	EPI_ISL_3816276	EPI_ISL_5308217	EPI_ISL_6856541		EPI_ISL_4273912
EPI_ISL_12757272	EPI_ISL_1010979	EPI_ISL_4161507	EPI_ISL_6856551		EPI_ISL_4273914
EPI_ISL_12756725	EPI_ISL_1010898	EPI_ISL_4162815	EPI_ISL_6856966		EPI_ISL_2009309
EPI_ISL_8080593	EPI_ISL_4813839	EPI_ISL_5577461	EPI_ISL_574315		EPI_ISL_4273718
EPI_ISL_8080640	EPI_ISL_1011092	EPI_ISL_4161651	EPI_ISL_1527418		EPI_ISL_4273721
EPI_ISL_12757473	EPI_ISL_1010830	EPI_ISL_11199884	EPI_ISL_1527078		EPI_ISL_4273722
EPI_ISL_8080682	EPI_ISL_3321618	EPI_ISL_4161785	EPI_ISL_1527062		EPI_ISL_4273725
EPI_ISL_12757570	EPI_ISL_1010018	EPI_ISL_1283754	EPI_ISL_11316170		EPI_ISL_4273737
EPI_ISL_12757619	EPI_ISL_1010175	EPI_ISL_5308721	EPI_ISL_578766		EPI_ISL_4273738
EPI_ISL_12757618	EPI_ISL_1010224	EPI_ISL_4961041	EPI_ISL_5777115		EPI_ISL_4273739
EPI_ISL_12757819	EPI_ISL_1010206	EPI_ISL_10375875	EPI_ISL_1164910		EPI_ISL_4273740
EPI_ISL_12757812	EPI_ISL_1009870	EPI_ISL_4380909	EPI_ISL_578727		EPI_ISL_4273741
EPI_ISL_12757921	EPI_ISL_1005611	EPI_ISL_3517980	EPI_ISL_579057		EPI_ISL_4273742
EPI_ISL_12757679	EPI_ISL_1005609	EPI_ISL_11200228	EPI_ISL_579052		EPI_ISL_4273743
EPI_ISL_12757952	EPI_ISL_1232131	EPI_ISL_5577354	EPI_ISL_11018129		EPI_ISL_4273744
EPI_ISL_12758033	EPI_ISL_1232091	EPI_ISL_5926142	EPI_ISL_4813773		EPI_ISL_5258126
EPI_ISL_12758067	EPI_ISL_1231844	EPI_ISL_11200337	EPI_ISL_12540797		EPI_ISL_5258128
EPI_ISL_12757857	EPI_ISL_1231821	EPI_ISL_5924159	EPI_ISL_2184464		EPI_ISL_5258191
EPI_ISL_12758357	EPI_ISL_1231814	EPI_ISL_5548809	EPI_ISL_12541639		EPI_ISL_5258193
EPI_ISL_12758200	EPI_ISL_1231553	EPI_ISL_11200226	EPI_ISL_12540902		EPI_ISL_5258129
EPI_ISL_12758255	EPI_ISL_1010673	EPI_ISL_5309229	EPI_ISL_9059003		EPI_ISL_5258130
EPI_ISL_2645315	EPI_ISL_1172091	EPI_ISL_5309262	EPI_ISL_681275		EPI_ISL_5258131
EPI_ISL_2645352	EPI_ISL_1134850	EPI_ISL_5309418	EPI_ISL_12541062		EPI_ISL_5258132
EPI_ISL_8080874	EPI_ISL_1134863	EPI_ISL_5927697	EPI_ISL_12541072		EPI_ISL_5258133
EPI_ISL_8081016	EPI_ISL_1134841	EPI_ISL_8090977	EPI_ISL_1321340		EPI_ISL_5258134
EPI_ISL_12758780	EPI_ISL_1132959	EPI_ISL_11200005	EPI_ISL_12541313		EPI_ISL_5258138
EPI_ISL_12759173	EPI_ISL_1132958	EPI_ISL_4162452	EPI_ISL_12541364		EPI_ISL_5258139
EPI_ISL_12759198	EPI_ISL_1937619	EPI_ISL_5575443	EPI_ISL_12541352		EPI_ISL_5258140
EPI_ISL_8081310	EPI_ISL_1937187	EPI_ISL_5576531	EPI_ISL_12541341		EPI_ISL_5258142
EPI_ISL_12756038	EPI_ISL_1937447	EPI_ISL_4162513	EPI_ISL_12541518		EPI_ISL_5258144
EPI_ISL_11032126	EPI_ISL_1937183	EPI_ISL_4162754	EPI_ISL_12541521		EPI_ISL_5258145
EPI_ISL_8081418	EPI_ISL_1231888	EPI_ISL_2524975	EPI_ISL_1679595		EPI_ISL_5258146
EPI_ISL_4027735	EPI_ISL_1937203	EPI_ISL_4162835	EPI_ISL_12256291		EPI_ISL_5258147
EPI_ISL_12759883	EPI_ISL_3067426	EPI_ISL_2525131	EPI_ISL_9038034		EPI_ISL_5258148
EPI_ISL_12764241	EPI_ISL_3067444	EPI_ISL_11200154	EPI_ISL_10333222		EPI_ISL_5258149
EPI_ISL_12760232	EPI_ISL_3067461	EPI_ISL_2525239	EPI_ISL_4486838		EPI_ISL_5258151
EPI_ISL_12760556	EPI_ISL_3067439	EPI_ISL_12830188	EPI_ISL_12540706		EPI_ISL_5258152
EPI_ISL_12760678	EPI_ISL_1095753	EPI_ISL_12830489	EPI_ISL_4487091		EPI_ISL_5258153
EPI_ISL_12760774	EPI_ISL_1095950	EPI_ISL_12830159	EPI_ISL_1026877		EPI_ISL_5258154
EPI_ISL_12760658	EPI_ISL_1095875	EPI_ISL_4163105	EPI_ISL_1010526		EPI_ISL_4273755
EPI_ISL_12760866	EPI_ISL_1095718	EPI_ISL_4163120	EPI_ISL_1172074		EPI_ISL_5258155
EPI_ISL_12764046	EPI_ISL_1068919	EPI_ISL_12830452	EPI_ISL_3321774		EPI_ISL_5258156
EPI_ISL_12760990	EPI_ISL_1068988	EPI_ISL_2525599	EPI_ISL_1095844		EPI_ISL_5258157
EPI_ISL_12761004	EPI_ISL_1069007	EPI_ISL_4163350	EPI_ISL_1134844		EPI_ISL_5258158
EPI_ISL_12761202	EPI_ISL_1068955	EPI_ISL_2525671	EPI_ISL_1937396		EPI_ISL_5258159
EPI_ISL_12761161	EPI_ISL_1068945	EPI_ISL_4163414	EPI_ISL_1937169		EPI_ISL_5258160
EPI_ISL_12763868	EPI_ISL_1068655	EPI_ISL_2525737	EPI_ISL_1231867		EPI_ISL_5258161
EPI_ISL_12764484	EPI_ISL_8373402	EPI_ISL_2525799	EPI_ISL_1095987		EPI_ISL_5258162
EPI_ISL_12764490	EPI_ISL_8373439	EPI_ISL_12830369	EPI_ISL_1095786		EPI_ISL_5258167
EPI_ISL_10231821	EPI_ISL_8564987	EPI_ISL_2525805	EPI_ISL_1095741		EPI_ISL_5258168
EPI_ISL_10231852	EPI_ISL_8564962	EPI_ISL_2527678	EPI_ISL_1068731		EPI_ISL_5258169
EPI_ISL_10231763	EPI_ISL_8645237	EPI_ISL_2525899	EPI_ISL_1068676		EPI_ISL_5258173
EPI_ISL_12764580	EPI_ISL_8645175	EPI_ISL_2525910	EPI_ISL_1068448		EPI_ISL_5258174
EPI_ISL_2647892	EPI_ISL_8645149	EPI_ISL_12830354	EPI_ISL_1068502		EPI_ISL_5258175
EPI_ISL_9134096	EPI_ISL_8645205	EPI_ISL_12830366	EPI_ISL_8373388		EPI_ISL_5258176
EPI_ISL_10231857	EPI_ISL_8645119	EPI_ISL_12830485	EPI_ISL_8373421		EPI_ISL_5258177
EPI_ISL_12764244	EPI_ISL_8645258	EPI_ISL_4164796	EPI_ISL_8645269		EPI_ISL_5258179
EPI_ISL_12764502	EPI_ISL_8645166	EPI_ISL_12829964	EPI_ISL_10403571		EPI_ISL_5258180
EPI_ISL_12764576	EPI_ISL_8645172	EPI_ISL_12830077	EPI_ISL_4486424		EPI_ISL_5258181
EPI_ISL_12764377	EPI_ISL_8645153	EPI_ISL_12830082	EPI_ISL_8181719		EPI_ISL_5258182
EPI_ISL_12764813	EPI_ISL_8645337	EPI_ISL_12830224	EPI_ISL_4813964		EPI_ISL_5258183
EPI_ISL_12764517	EPI_ISL_8645222	EPI_ISL_4163737	EPI_ISL_3323023		EPI_ISL_5258185
EPI_ISL_12766008	EPI_ISL_8645120	EPI_ISL_4163739	EPI_ISL_3323060		EPI_ISL_5258186
EPI_ISL_10231895	EPI_ISL_8645324	EPI_ISL_4163744	EPI_ISL_3822851		EPI_ISL_5258187
EPI_ISL_2181679	EPI_ISL_8645179	EPI_ISL_8029095	EPI_ISL_3823403		EPI_ISL_5258188
EPI_ISL_12746010	EPI_ISL_8645260	EPI_ISL_11200529	EPI_ISL_3323121		EPI_ISL_4273760
EPI_ISL_10232230	EPI_ISL_8645284	EPI_ISL_12829914	EPI_ISL_3323147		EPI_ISL_5258189
EPI_ISL_10232189	EPI_ISL_8645117	EPI_ISL_12830011	EPI_ISL_4480511		EPI_ISL_4273763
EPI_ISL_10232192	EPI_ISL_8645460	EPI_ISL_12830125	EPI_ISL_4480715		EPI_ISL_5258062
EPI_ISL_10232292	EPI_ISL_8645354	EPI_ISL_11200549	EPI_ISL_5109116		EPI_ISL_5258063
EPI_ISL_12768063	EPI_ISL_8645313	EPI_ISL_12830712	EPI_ISL_5109477		EPI_ISL_5258064
EPI_ISL_12768750	EPI_ISL_8645216	EPI_ISL_12830799	EPI_ISL_3323744		EPI_ISL_5258066
EPI_ISL_10232328	EPI_ISL_8645228	EPI_ISL_4163887	EPI_ISL_2383398		EPI_ISL_5258067
EPI_ISL_10232380	EPI_ISL_8645148	EPI_ISL_12830977	EPI_ISL_5109554		EPI_ISL_5258068
EPI_ISL_5878772	EPI_ISL_8645113	EPI_ISL_12830959	EPI_ISL_5109789		EPI_ISL_5258069
EPI_ISL_12746306	EPI_ISL_8645300	EPI_ISL_4163953	EPI_ISL_3941843		EPI_ISL_5258070
EPI_ISL_2652379	EPI_ISL_8645193	EPI_ISL_8029119	EPI_ISL_6403707		EPI_ISL_5258071
EPI_ISL_12770442	EPI_ISL_8645278	EPI_ISL_12830906	EPI_ISL_4740871		EPI_ISL_5258072
EPI_ISL_12770697	EPI_ISL_8645466	EPI_ISL_2526691	EPI_ISL_2834738		EPI_ISL_4273767
EPI_ISL_8509396	EPI_ISL_8645184	EPI_ISL_4164197	EPI_ISL_8181796		EPI_ISL_5258073
EPI_ISL_10232921	EPI_ISL_8645323	EPI_ISL_6158598	EPI_ISL_5110163		EPI_ISL_5258074
EPI_ISL_10233036	EPI_ISL_8645271	EPI_ISL_4164281	EPI_ISL_3324148		EPI_ISL_5258076
EPI_ISL_4539421	EPI_ISL_8645180	EPI_ISL_6158650	EPI_ISL_2421597		EPI_ISL_5258077
EPI_ISL_10233255	EPI_ISL_8645279	EPI_ISL_8029385	EPI_ISL_4888309		EPI_ISL_5258078
EPI_ISL_10233364	EPI_ISL_8645177	EPI_ISL_11200378	EPI_ISL_8181819		EPI_ISL_5258079
EPI_ISL_9038582	EPI_ISL_8645296	EPI_ISL_4164395	EPI_ISL_4888885		EPI_ISL_5258080
EPI_ISL_7271930	EPI_ISL_8645291	EPI_ISL_5552809	EPI_ISL_5688154		EPI_ISL_5258081
EPI_ISL_7936009	EPI_ISL_8645233	EPI_ISL_4164412	EPI_ISL_2842069		EPI_ISL_5258082
EPI_ISL_10233870	EPI_ISL_8645273	EPI_ISL_4164427	EPI_ISL_3324356		EPI_ISL_5258083
EPI_ISL_7936324	EPI_ISL_8678677	EPI_ISL_4164431	EPI_ISL_6902673		EPI_ISL_5258084
EPI_ISL_7936447	EPI_ISL_8678676	EPI_ISL_1283622	EPI_ISL_2421990		EPI_ISL_5258085
EPI_ISL_10234067	EPI_ISL_10402960	EPI_ISL_4164608	EPI_ISL_6902692		EPI_ISL_5258089
EPI_ISL_10235291	EPI_ISL_3321927	EPI_ISL_2527024	EPI_ISL_7571059		EPI_ISL_5258090
EPI_ISL_10235854	EPI_ISL_10403004	EPI_ISL_6158831	EPI_ISL_7571241		EPI_ISL_5258091
EPI_ISL_10235942	EPI_ISL_10403427	EPI_ISL_5577028	EPI_ISL_6902772		EPI_ISL_5258092
EPI_ISL_10236112	EPI_ISL_10403354	EPI_ISL_5551779	EPI_ISL_5110892		EPI_ISL_5258093
EPI_ISL_10236297	EPI_ISL_10403547	EPI_ISL_4165151	EPI_ISL_6904564		EPI_ISL_5258094
EPI_ISL_3395070	EPI_ISL_10402979	EPI_ISL_6159035	EPI_ISL_6902855		EPI_ISL_5258095
EPI_ISL_10236904	EPI_ISL_10403274	EPI_ISL_6159052	EPI_ISL_5111141		EPI_ISL_5258097
EPI_ISL_3395755	EPI_ISL_10403044	EPI_ISL_3210997	EPI_ISL_3324856		EPI_ISL_5258098
EPI_ISL_10237501	EPI_ISL_10403241	EPI_ISL_3516883	EPI_ISL_5111262		EPI_ISL_5258099
EPI_ISL_7315104	EPI_ISL_4358822	EPI_ISL_6159307	EPI_ISL_6903027		EPI_ISL_5258100
EPI_ISL_4818198	EPI_ISL_10403059	EPI_ISL_6159314	EPI_ISL_10598980		EPI_ISL_5258101
EPI_ISL_4818529	EPI_ISL_10403383	EPI_ISL_8029359	EPI_ISL_3325315		EPI_ISL_5258102
EPI_ISL_4413047	EPI_ISL_10403227	EPI_ISL_4165815	EPI_ISL_12636942		EPI_ISL_5258103
EPI_ISL_4815810	EPI_ISL_10403023	EPI_ISL_4165836	EPI_ISL_3325508		EPI_ISL_5258104
EPI_ISL_9038606	EPI_ISL_10403104	EPI_ISL_4165915	EPI_ISL_5112111		EPI_ISL_5258105
EPI_ISL_12065339	EPI_ISL_10403410	EPI_ISL_6159479	EPI_ISL_3325628		EPI_ISL_5258106
EPI_ISL_3396645	EPI_ISL_10403236	EPI_ISL_2527807	EPI_ISL_6404345		EPI_ISL_5258107
EPI_ISL_4815920	EPI_ISL_10403039	EPI_ISL_4165997	EPI_ISL_7832198		EPI_ISL_5258108
EPI_ISL_10865574	EPI_ISL_10403055	EPI_ISL_6159562	EPI_ISL_5112181		EPI_ISL_5258109
EPI_ISL_3397631	EPI_ISL_10403210	EPI_ISL_8029450	EPI_ISL_12637831		EPI_ISL_5258110
EPI_ISL_3397802	EPI_ISL_3322035	EPI_ISL_6159589	EPI_ISL_7832278		EPI_ISL_5258111
EPI_ISL_3397836	EPI_ISL_4026984	EPI_ISL_2691005	EPI_ISL_5112316		EPI_ISL_5258112
EPI_ISL_3397862	EPI_ISL_3322063	EPI_ISL_6159606	EPI_ISL_7832302		EPI_ISL_5258113
EPI_ISL_9880300	EPI_ISL_3322103	EPI_ISL_7690061	EPI_ISL_12637879		EPI_ISL_5258114
EPI_ISL_4052848	EPI_ISL_8645248	EPI_ISL_4166201	EPI_ISL_12637911		EPI_ISL_5258115
EPI_ISL_3397960	EPI_ISL_8322593	EPI_ISL_11200646	EPI_ISL_12637922		EPI_ISL_5258116
EPI_ISL_7373394	EPI_ISL_10402942	EPI_ISL_2527978	EPI_ISL_4814204		EPI_ISL_5258117
EPI_ISL_8584133	EPI_ISL_10403196	EPI_ISL_5962758	EPI_ISL_12638016		EPI_ISL_5258118
EPI_ISL_10056841	EPI_ISL_3322326	EPI_ISL_8029496	EPI_ISL_12638063		EPI_ISL_5258119
EPI_ISL_7898627	EPI_ISL_3322353	EPI_ISL_6159772	EPI_ISL_12638407		EPI_ISL_5258120
EPI_ISL_10238066	EPI_ISL_3322356	EPI_ISL_4166598	EPI_ISL_12638402		EPI_ISL_5258121
EPI_ISL_7947321	EPI_ISL_3322462	EPI_ISL_6159900	EPI_ISL_12638519		EPI_ISL_5258122
EPI_ISL_7947346	EPI_ISL_3322468	EPI_ISL_8029535	EPI_ISL_12638531		EPI_ISL_5258123
EPI_ISL_9772389	EPI_ISL_7772211	EPI_ISL_2528139	EPI_ISL_5112533		EPI_ISL_5258124
EPI_ISL_7483869	EPI_ISL_3322800	EPI_ISL_4166656	EPI_ISL_12638596		EPI_ISL_5258125
EPI_ISL_11252511	EPI_ISL_5107962	EPI_ISL_5576968	EPI_ISL_12638574		EPI_ISL_4273768
EPI_ISL_12595104	EPI_ISL_4813909	EPI_ISL_4166699	EPI_ISL_12638635		EPI_ISL_4273769
EPI_ISL_4885378	EPI_ISL_5108087	EPI_ISL_4166765	EPI_ISL_12638656		EPI_ISL_4273773
EPI_ISL_4885530	EPI_ISL_3823037	EPI_ISL_4166780	EPI_ISL_5112568		EPI_ISL_4273774
EPI_ISL_4945233	EPI_ISL_3823060	EPI_ISL_4166798	EPI_ISL_7832417		EPI_ISL_4273777
EPI_ISL_4945190	EPI_ISL_4033930	EPI_ISL_2528269	EPI_ISL_12638710		EPI_ISL_4273780
EPI_ISL_10234327	EPI_ISL_3323204	EPI_ISL_8029621	EPI_ISL_3846147		EPI_ISL_4273781
EPI_ISL_12717378	EPI_ISL_5108241	EPI_ISL_11200723	EPI_ISL_12638773		EPI_ISL_4273783
EPI_ISL_1447108	EPI_ISL_5108316	EPI_ISL_10377458	EPI_ISL_12639225		EPI_ISL_4273786
EPI_ISL_10147314	EPI_ISL_3323324	EPI_ISL_8029627	EPI_ISL_5112700		EPI_ISL_4273787
EPI_ISL_4816018	EPI_ISL_5108513	EPI_ISL_4166856	EPI_ISL_4814245		EPI_ISL_4273789
EPI_ISL_11760909	EPI_ISL_5108527	EPI_ISL_8029752	EPI_ISL_12640510		EPI_ISL_4273790
EPI_ISL_10144279	EPI_ISL_3323444	EPI_ISL_8029927	EPI_ISL_12640541		EPI_ISL_4273792
EPI_ISL_10144242	EPI_ISL_3323459	EPI_ISL_11200950	EPI_ISL_12640740		EPI_ISL_4273794
EPI_ISL_10144423	EPI_ISL_3161397	EPI_ISL_8030046	EPI_ISL_12641202		EPI_ISL_4273796
EPI_ISL_10143986	EPI_ISL_3323490	EPI_ISL_5979054	EPI_ISL_12641213		EPI_ISL_4273807
EPI_ISL_10143997	EPI_ISL_7772555	EPI_ISL_1283399	EPI_ISL_12641316		EPI_ISL_4273809
EPI_ISL_10144049	EPI_ISL_3323520	EPI_ISL_5980657	EPI_ISL_12641368		EPI_ISL_4273811
EPI_ISL_8630936	EPI_ISL_3323555	EPI_ISL_8030165	EPI_ISL_6904273		EPI_ISL_4273817
EPI_ISL_8630825	EPI_ISL_3323568	EPI_ISL_8126439	EPI_ISL_6904276		EPI_ISL_4273821
EPI_ISL_10298105	EPI_ISL_5109014	EPI_ISL_8030218	EPI_ISL_9655956		EPI_ISL_4273828
EPI_ISL_9549430	EPI_ISL_5109053	EPI_ISL_8030429	EPI_ISL_9656150		EPI_ISL_4273836
EPI_ISL_11252804	EPI_ISL_3323629	EPI_ISL_8030451	EPI_ISL_6904318		EPI_ISL_4273839
EPI_ISL_8208338	EPI_ISL_3323630	EPI_ISL_8030513	EPI_ISL_3326681		EPI_ISL_4273843
EPI_ISL_11253268	EPI_ISL_3323646	EPI_ISL_8030503	EPI_ISL_5113242		EPI_ISL_4273847
EPI_ISL_3743686	EPI_ISL_7772340	EPI_ISL_8030572	EPI_ISL_3327185		EPI_ISL_4273849
EPI_ISL_3692915	EPI_ISL_10620732	EPI_ISL_2528438	EPI_ISL_4141595		EPI_ISL_4273857
EPI_ISL_12785933	EPI_ISL_2715328	EPI_ISL_9665695	EPI_ISL_3329238		EPI_ISL_4273860
EPI_ISL_8935234	EPI_ISL_5427835	EPI_ISL_8204750	EPI_ISL_4056597		EPI_ISL_4273880
EPI_ISL_10842177	EPI_ISL_5109298	EPI_ISL_6160305	EPI_ISL_6904826		EPI_ISL_4273882
EPI_ISL_8161959	EPI_ISL_3323681	EPI_ISL_8126427	EPI_ISL_6904827		EPI_ISL_4273885
EPI_ISL_3427453	EPI_ISL_5427975	EPI_ISL_8030780	EPI_ISL_3327515		EPI_ISL_4273886
EPI_ISL_3427528	EPI_ISL_5427977	EPI_ISL_4167213	EPI_ISL_3327638		EPI_ISL_4273890
EPI_ISL_3427644	EPI_ISL_3323737	EPI_ISL_5317489	EPI_ISL_6904981		EPI_ISL_4273894
EPI_ISL_3427790	EPI_ISL_5109495	EPI_ISL_4167256	EPI_ISL_3327684		EPI_ISL_4273896
EPI_ISL_4816092	EPI_ISL_5109533	EPI_ISL_8030961	EPI_ISL_3327706		EPI_ISL_4273898
EPI_ISL_3428089	EPI_ISL_5109536	EPI_ISL_2528528	EPI_ISL_3327736		EPI_ISL_2009327
EPI_ISL_3428128	EPI_ISL_2383383	EPI_ISL_6160378	EPI_ISL_6905319		EPI_ISL_2009329
EPI_ISL_3428191	EPI_ISL_3323799	EPI_ISL_8031105	EPI_ISL_4056803		EPI_ISL_4273904
EPI_ISL_12788511	EPI_ISL_4814012	EPI_ISL_8031122	EPI_ISL_3327795		EPI_ISL_5258096
EPI_ISL_3428501	EPI_ISL_5109683	EPI_ISL_6160406	EPI_ISL_4056905		EPI_ISL_4273917
EPI_ISL_3428578	EPI_ISL_2966753	EPI_ISL_8031145	EPI_ISL_6905225		EPI_ISL_3185861
EPI_ISL_12789552	EPI_ISL_6569419	EPI_ISL_12835561	EPI_ISL_4056951		EPI_ISL_4273921
EPI_ISL_8725484	EPI_ISL_6569434	EPI_ISL_8031171	EPI_ISL_4056957		EPI_ISL_3185865
EPI_ISL_8725486	EPI_ISL_6902249	EPI_ISL_8031203	EPI_ISL_3328415		EPI_ISL_3185913
EPI_ISL_9862881	EPI_ISL_2621541	EPI_ISL_8031241	EPI_ISL_4057372		EPI_ISL_4273925
EPI_ISL_3429321	EPI_ISL_3940158	EPI_ISL_12771367	EPI_ISL_6905539		EPI_ISL_4026149
EPI_ISL_6401968	EPI_ISL_10066631	EPI_ISL_8031298	EPI_ISL_6905582		EPI_ISL_3185852
EPI_ISL_6656864	EPI_ISL_6260231	EPI_ISL_7695452	EPI_ISL_3328495		EPI_ISL_3185853
EPI_ISL_3429595	EPI_ISL_5109777	EPI_ISL_5317492	EPI_ISL_8181939		EPI_ISL_3185854
EPI_ISL_6119002	EPI_ISL_6403623	EPI_ISL_7861126	EPI_ISL_4057612		EPI_ISL_3185855
EPI_ISL_3429876	EPI_ISL_3941790	EPI_ISL_8031375	EPI_ISL_2942194		EPI_ISL_3185856
EPI_ISL_3430063	EPI_ISL_3941836	EPI_ISL_12829009	EPI_ISL_3328788		EPI_ISL_3185857
EPI_ISL_6119426	EPI_ISL_6403667	EPI_ISL_12829063	EPI_ISL_6905856		EPI_ISL_3185858
EPI_ISL_6119571	EPI_ISL_3941840	EPI_ISL_10378213	EPI_ISL_5903299		EPI_ISL_3185859
EPI_ISL_6120041	EPI_ISL_3941846	EPI_ISL_12836344	EPI_ISL_3328936		EPI_ISL_3185860
EPI_ISL_6120561	EPI_ISL_2421328	EPI_ISL_8031439	EPI_ISL_3328953		EPI_ISL_3185862
EPI_ISL_5264082	EPI_ISL_3323936	EPI_ISL_12836421	EPI_ISL_4057893		EPI_ISL_3185863
EPI_ISL_5264161	EPI_ISL_2421392	EPI_ISL_8031470	EPI_ISL_3329060		EPI_ISL_3185864
EPI_ISL_5264567	EPI_ISL_5109901	EPI_ISL_8031477	EPI_ISL_2690176		EPI_ISL_3185866
EPI_ISL_6398411	EPI_ISL_3323981	EPI_ISL_11201192	EPI_ISL_2690179		EPI_ISL_3185867
EPI_ISL_6399189	EPI_ISL_12264829	EPI_ISL_8031522	EPI_ISL_1937806		EPI_ISL_3185868
EPI_ISL_4138909	EPI_ISL_2421413	EPI_ISL_12836471	EPI_ISL_6906109		EPI_ISL_3185869
EPI_ISL_5053531	EPI_ISL_3942597	EPI_ISL_12836440	EPI_ISL_4058163		EPI_ISL_3185870
EPI_ISL_4816159	EPI_ISL_4001474	EPI_ISL_6160497	EPI_ISL_4058255		EPI_ISL_3185871
EPI_ISL_4141222	EPI_ISL_3324006	EPI_ISL_8032152	EPI_ISL_6906217		EPI_ISL_3185873
EPI_ISL_11255406	EPI_ISL_4740787	EPI_ISL_8032195	EPI_ISL_3329374		EPI_ISL_3185874
EPI_ISL_1906781	EPI_ISL_3324017	EPI_ISL_11201255	EPI_ISL_3329375		EPI_ISL_3185875
EPI_ISL_7900616	EPI_ISL_3324050	EPI_ISL_2692538	EPI_ISL_3329557		EPI_ISL_3185876
EPI_ISL_7900846	EPI_ISL_4888198	EPI_ISL_2528845	EPI_ISL_6906512		EPI_ISL_3185877
EPI_ISL_4537019	EPI_ISL_6902352	EPI_ISL_4148386	EPI_ISL_4058590		EPI_ISL_3185878
EPI_ISL_7902259	EPI_ISL_2421485	EPI_ISL_3404397	EPI_ISL_6906558		EPI_ISL_3185879
EPI_ISL_11255377	EPI_ISL_5110031	EPI_ISL_4167542	EPI_ISL_4058617		EPI_ISL_3185880
EPI_ISL_7911225	EPI_ISL_3324128	EPI_ISL_7697620	EPI_ISL_3329745		EPI_ISL_3185881
EPI_ISL_7911519	EPI_ISL_2201569	EPI_ISL_5318125	EPI_ISL_4537105		EPI_ISL_3185882
EPI_ISL_12134783	EPI_ISL_5110165	EPI_ISL_8032302	EPI_ISL_4059074		EPI_ISL_3185883
EPI_ISL_7912162	EPI_ISL_5110178	EPI_ISL_5318252	EPI_ISL_3330294		EPI_ISL_3185884
EPI_ISL_7913317	EPI_ISL_8181809	EPI_ISL_5318265	EPI_ISL_4059264		EPI_ISL_3185885
EPI_ISL_1900336	EPI_ISL_5110181	EPI_ISL_5318269	EPI_ISL_3330436		EPI_ISL_3185886
EPI_ISL_12080681	EPI_ISL_3324171	EPI_ISL_5318284	EPI_ISL_3330577		EPI_ISL_3185887
EPI_ISL_12081196	EPI_ISL_2421679	EPI_ISL_8766299	EPI_ISL_3330789		EPI_ISL_3185888
EPI_ISL_12081387	EPI_ISL_3324220	EPI_ISL_7698316	EPI_ISL_3330958		EPI_ISL_3185889
EPI_ISL_5654581	EPI_ISL_2421746	EPI_ISL_1297517	EPI_ISL_3331124		EPI_ISL_3185890
EPI_ISL_9971975	EPI_ISL_3324280	EPI_ISL_2528703	EPI_ISL_3331230		EPI_ISL_3185891
EPI_ISL_7662978	EPI_ISL_4888856	EPI_ISL_6160618	EPI_ISL_4027038		EPI_ISL_3185892
EPI_ISL_12804818	EPI_ISL_5110450	EPI_ISL_5318478	EPI_ISL_4537228		EPI_ISL_3185893
EPI_ISL_5088631	EPI_ISL_5688118	EPI_ISL_5318480	EPI_ISL_6907971		EPI_ISL_3185894
EPI_ISL_3349477	EPI_ISL_5688255	EPI_ISL_5318517	EPI_ISL_7773310		EPI_ISL_3185895
EPI_ISL_9516964	EPI_ISL_5110480	EPI_ISL_5318524	EPI_ISL_12643107		EPI_ISL_3185896
EPI_ISL_8184990	EPI_ISL_2421816	EPI_ISL_6160633	EPI_ISL_12643247		EPI_ISL_3185897
EPI_ISL_8185083	EPI_ISL_2421823	EPI_ISL_2528745	EPI_ISL_6908308		EPI_ISL_3185898
EPI_ISL_6909858	EPI_ISL_3324343	EPI_ISL_5318745	EPI_ISL_4243963		EPI_ISL_3185899
EPI_ISL_6909920	EPI_ISL_3324352	EPI_ISL_5318800	EPI_ISL_5125543		EPI_ISL_3185900
EPI_ISL_6914328	EPI_ISL_5110579	EPI_ISL_4493260	EPI_ISL_5125474		EPI_ISL_3185901
EPI_ISL_6914332	EPI_ISL_3324379	EPI_ISL_5318830	EPI_ISL_6909296		EPI_ISL_3185902
EPI_ISL_6568877	EPI_ISL_5110628	EPI_ISL_2528789	EPI_ISL_4238080		EPI_ISL_3185903
EPI_ISL_4243370	EPI_ISL_5773428	EPI_ISL_5318858	EPI_ISL_6909392		EPI_ISL_3185904
EPI_ISL_3348732	EPI_ISL_3686065	EPI_ISL_2528804	EPI_ISL_12644310		EPI_ISL_3185905
EPI_ISL_4238604	EPI_ISL_6902672	EPI_ISL_5318906	EPI_ISL_12644393		EPI_ISL_3185906
EPI_ISL_11255796	EPI_ISL_2421982	EPI_ISL_5319013	EPI_ISL_4238771		EPI_ISL_3185907
EPI_ISL_5579646	EPI_ISL_6902681	EPI_ISL_5319017	EPI_ISL_967296		EPI_ISL_3185908
EPI_ISL_4148699	EPI_ISL_2422017	EPI_ISL_5319051	EPI_ISL_5126849		EPI_ISL_3185909
EPI_ISL_4148748	EPI_ISL_3836279	EPI_ISL_5319071	EPI_ISL_5127228		EPI_ISL_3185910
EPI_ISL_4149118	EPI_ISL_4814158	EPI_ISL_5319157	EPI_ISL_8182209		EPI_ISL_3185911
EPI_ISL_4149303	EPI_ISL_7772966	EPI_ISL_5319208	EPI_ISL_6414625		EPI_ISL_3185912
EPI_ISL_4149368	EPI_ISL_6902747	EPI_ISL_5319228	EPI_ISL_6414628		EPI_ISL_4025984
EPI_ISL_5579473	EPI_ISL_2422090	EPI_ISL_5319240	EPI_ISL_8721205		EPI_ISL_4025985
EPI_ISL_4149443	EPI_ISL_5110817	EPI_ISL_5319276	EPI_ISL_7847110		EPI_ISL_4025987
EPI_ISL_4152197	EPI_ISL_3326924	EPI_ISL_5319369	EPI_ISL_7847140		EPI_ISL_4025988
EPI_ISL_4149787	EPI_ISL_5110863	EPI_ISL_11201568	EPI_ISL_2894536		EPI_ISL_4025989
EPI_ISL_3348151	EPI_ISL_6904562	EPI_ISL_8766267	EPI_ISL_7847842		EPI_ISL_4025990
EPI_ISL_4150101	EPI_ISL_5111005	EPI_ISL_8766259	EPI_ISL_6652983		EPI_ISL_4025991
EPI_ISL_3352397	EPI_ISL_6902851	EPI_ISL_8766233	EPI_ISL_3088532		EPI_ISL_4025992
EPI_ISL_4150515	EPI_ISL_6902874	EPI_ISL_5319429	EPI_ISL_7848011		EPI_ISL_4025994
EPI_ISL_4150523	EPI_ISL_3324697	EPI_ISL_5319483	EPI_ISL_3088405		EPI_ISL_4025995
EPI_ISL_4150544	EPI_ISL_5111089	EPI_ISL_5319485	EPI_ISL_12644697		EPI_ISL_4025996
EPI_ISL_8008344	EPI_ISL_5111101	EPI_ISL_4167763	EPI_ISL_3062359		EPI_ISL_4025997
EPI_ISL_8008343	EPI_ISL_3324814	EPI_ISL_5319501	EPI_ISL_6162619		EPI_ISL_4025999
EPI_ISL_8008316	EPI_ISL_5111184	EPI_ISL_11201785	EPI_ISL_4248415		EPI_ISL_4026000
EPI_ISL_8008309	EPI_ISL_6902941	EPI_ISL_5319594	EPI_ISL_3821365		EPI_ISL_4026001
EPI_ISL_4150872	EPI_ISL_3324878	EPI_ISL_11201421	EPI_ISL_8182393		EPI_ISL_4026002
EPI_ISL_8008181	EPI_ISL_3324968	EPI_ISL_5319647	EPI_ISL_5236062		EPI_ISL_4026004
EPI_ISL_4151218	EPI_ISL_5111404	EPI_ISL_5319670	EPI_ISL_2439338		EPI_ISL_4026005
EPI_ISL_4151273	EPI_ISL_5111603	EPI_ISL_5518628	EPI_ISL_2439359		EPI_ISL_4026006
EPI_ISL_4151583	EPI_ISL_4141435	EPI_ISL_5319711	EPI_ISL_1649666		EPI_ISL_4026009
EPI_ISL_12768770	EPI_ISL_5111784	EPI_ISL_5319750	EPI_ISL_3821673		EPI_ISL_4026010
EPI_ISL_12768841	EPI_ISL_4141540	EPI_ISL_5319759	EPI_ISL_2439460		EPI_ISL_4026011
EPI_ISL_12768835	EPI_ISL_3325506	EPI_ISL_2528862	EPI_ISL_2439554		EPI_ISL_4026012
EPI_ISL_4151817	EPI_ISL_5112104	EPI_ISL_4167809	EPI_ISL_3821422		EPI_ISL_4026013
EPI_ISL_676995	EPI_ISL_5112147	EPI_ISL_5319949	EPI_ISL_5005763		EPI_ISL_4026014
EPI_ISL_3351974	EPI_ISL_4359359	EPI_ISL_6160745	EPI_ISL_6655372		EPI_ISL_4026015
EPI_ISL_4152213	EPI_ISL_7832218	EPI_ISL_3046959	EPI_ISL_2440105		EPI_ISL_4026016
EPI_ISL_8009429	EPI_ISL_12637892	EPI_ISL_5319984	EPI_ISL_10597685		EPI_ISL_4026017
EPI_ISL_8009393	EPI_ISL_5112239	EPI_ISL_5320104	EPI_ISL_6162883		EPI_ISL_4026018
EPI_ISL_5879370	EPI_ISL_3325845	EPI_ISL_4463735	EPI_ISL_2440771		EPI_ISL_4026019
EPI_ISL_8009497	EPI_ISL_7832290	EPI_ISL_5320128	EPI_ISL_2440896		EPI_ISL_4026020
EPI_ISL_5597293	EPI_ISL_6903820	EPI_ISL_5320430	EPI_ISL_6420639		EPI_ISL_4026021
EPI_ISL_4153253	EPI_ISL_7832333	EPI_ISL_10949529	EPI_ISL_4276843		EPI_ISL_4026023
EPI_ISL_4153434	EPI_ISL_3686798	EPI_ISL_7772326	EPI_ISL_6418923		EPI_ISL_4026024
EPI_ISL_4153585	EPI_ISL_12637884	EPI_ISL_5584439	EPI_ISL_5144911		EPI_ISL_4026025
EPI_ISL_4153783	EPI_ISL_7832349	EPI_ISL_5584444	EPI_ISL_3822260		EPI_ISL_4026027
EPI_ISL_4154348	EPI_ISL_12637988	EPI_ISL_10949967	EPI_ISL_5144986		EPI_ISL_4026028
EPI_ISL_3743351	EPI_ISL_12638001	EPI_ISL_5320544	EPI_ISL_8182501		EPI_ISL_4026029
EPI_ISL_3351383	EPI_ISL_12638101	EPI_ISL_5320606	EPI_ISL_1931291		EPI_ISL_4026030
EPI_ISL_3351329	EPI_ISL_12638137	EPI_ISL_7706681	EPI_ISL_6055949		EPI_ISL_4026031
EPI_ISL_4155211	EPI_ISL_12638340	EPI_ISL_7772475	EPI_ISL_6420826		EPI_ISL_4026032
EPI_ISL_4155854	EPI_ISL_12638365	EPI_ISL_6786941	EPI_ISL_6057084		EPI_ISL_4026033
EPI_ISL_9038773	EPI_ISL_12638360	EPI_ISL_2528999	EPI_ISL_3821974		EPI_ISL_4026034
EPI_ISL_5870787	EPI_ISL_12638432	EPI_ISL_6160902	EPI_ISL_6420385		EPI_ISL_4026035
EPI_ISL_4818121	EPI_ISL_5112516	EPI_ISL_6160915	EPI_ISL_6057448		EPI_ISL_4026036
EPI_ISL_11206053	EPI_ISL_7832389	EPI_ISL_7664084	EPI_ISL_6057501		EPI_ISL_4026037
EPI_ISL_7662411	EPI_ISL_12638598	EPI_ISL_4890444	EPI_ISL_6057676		EPI_ISL_4026039
EPI_ISL_1813270	EPI_ISL_7412801	EPI_ISL_2304547	EPI_ISL_3344131		EPI_ISL_4026040
EPI_ISL_11204961	EPI_ISL_7832411	EPI_ISL_6793393	EPI_ISL_6057938		EPI_ISL_4026041
EPI_ISL_7663602	EPI_ISL_8714034	EPI_ISL_6793395	EPI_ISL_6419018		EPI_ISL_4026042
EPI_ISL_7664464	EPI_ISL_8714064	EPI_ISL_4890548	EPI_ISL_3344320		EPI_ISL_4026043
EPI_ISL_7664840	EPI_ISL_12638945	EPI_ISL_6794932	EPI_ISL_3344326		EPI_ISL_4026044
EPI_ISL_3519141	EPI_ISL_12638972	EPI_ISL_4963104	EPI_ISL_4537411		EPI_ISL_4026046
EPI_ISL_5796849	EPI_ISL_12638996	EPI_ISL_7664191	EPI_ISL_3818049		EPI_ISL_4026047
EPI_ISL_9594056	EPI_ISL_12639098	EPI_ISL_6161041	EPI_ISL_3818282		EPI_ISL_4026048
EPI_ISL_8015512	EPI_ISL_12639150	EPI_ISL_11200131	EPI_ISL_3344554		EPI_ISL_4026050
EPI_ISL_3391283	EPI_ISL_12639168	EPI_ISL_6161053	EPI_ISL_4261329		EPI_ISL_4026051
EPI_ISL_8018149	EPI_ISL_12639293	EPI_ISL_11200139	EPI_ISL_6058495		EPI_ISL_4026053
EPI_ISL_8018839	EPI_ISL_12258023	EPI_ISL_11201718	EPI_ISL_3823290		EPI_ISL_4026054
EPI_ISL_4818163	EPI_ISL_8976392	EPI_ISL_11203501	EPI_ISL_3344803		EPI_ISL_4026055
EPI_ISL_8018633	EPI_ISL_8976342	EPI_ISL_4021736	EPI_ISL_3344807		EPI_ISL_4026056
EPI_ISL_8018155	EPI_ISL_8976434	EPI_ISL_3370946	EPI_ISL_6058936		EPI_ISL_4026057
EPI_ISL_8019501	EPI_ISL_8976280	EPI_ISL_8033426	EPI_ISL_1930865		EPI_ISL_4026058
EPI_ISL_8019539	EPI_ISL_12640548	EPI_ISL_8033453	EPI_ISL_1930803		EPI_ISL_4026059
EPI_ISL_8019892	EPI_ISL_12640759	EPI_ISL_2615522	EPI_ISL_6061083		EPI_ISL_4026060
EPI_ISL_8020078	EPI_ISL_12640786	EPI_ISL_1805883	EPI_ISL_10595888		EPI_ISL_4026061
EPI_ISL_3216815	EPI_ISL_12640772	EPI_ISL_11203505	EPI_ISL_5154470		EPI_ISL_4026062
EPI_ISL_8022547	EPI_ISL_6904211	EPI_ISL_6161157	EPI_ISL_5154512		EPI_ISL_4026063
EPI_ISL_8023492	EPI_ISL_5112866	EPI_ISL_8033528	EPI_ISL_5154601		EPI_ISL_4026064
EPI_ISL_8025771	EPI_ISL_8976121	EPI_ISL_4373806	EPI_ISL_4347358		EPI_ISL_4026066
EPI_ISL_9426789	EPI_ISL_9552283	EPI_ISL_7703689	EPI_ISL_6408122		EPI_ISL_4026067
EPI_ISL_1799750	EPI_ISL_9552298	EPI_ISL_11203369	EPI_ISL_7773528		EPI_ISL_4026068
EPI_ISL_8024186	EPI_ISL_9552416	EPI_ISL_8033639	EPI_ISL_1929721		EPI_ISL_4026069
EPI_ISL_8024156	EPI_ISL_9552288	EPI_ISL_8033694	EPI_ISL_6061823		EPI_ISL_4026070
EPI_ISL_8024154	EPI_ISL_5112903	EPI_ISL_8033685	EPI_ISL_4537489		EPI_ISL_4026071
EPI_ISL_8024542	EPI_ISL_6904237	EPI_ISL_8033755	EPI_ISL_3320686		EPI_ISL_4026072
EPI_ISL_7669591	EPI_ISL_12640867	EPI_ISL_7779660	EPI_ISL_3859672		EPI_ISL_4026073
EPI_ISL_8025315	EPI_ISL_12640919	EPI_ISL_8033900	EPI_ISL_6061941		EPI_ISL_4026075
EPI_ISL_8025571	EPI_ISL_12640950	EPI_ISL_8033887	EPI_ISL_1929382		EPI_ISL_4026076
EPI_ISL_8025538	EPI_ISL_12641051	EPI_ISL_11203263	EPI_ISL_4027130		EPI_ISL_4026077
EPI_ISL_4156454	EPI_ISL_12641001	EPI_ISL_8033925	EPI_ISL_6062080		EPI_ISL_4026078
EPI_ISL_8026164	EPI_ISL_12641040	EPI_ISL_8033968	EPI_ISL_3091536		EPI_ISL_4026079
EPI_ISL_8025801	EPI_ISL_12641206	EPI_ISL_8033982	EPI_ISL_7309334		EPI_ISL_4026080
EPI_ISL_11204464	EPI_ISL_12641279	EPI_ISL_8034041	EPI_ISL_3696008		EPI_ISL_4026081
EPI_ISL_7670660	EPI_ISL_12641600	EPI_ISL_5597519	EPI_ISL_6062496		EPI_ISL_4026082
EPI_ISL_8026232	EPI_ISL_7832639	EPI_ISL_8034069	EPI_ISL_6062603		EPI_ISL_4026083
EPI_ISL_7670967	EPI_ISL_5112986	EPI_ISL_7780710	EPI_ISL_6062611		EPI_ISL_4026084
EPI_ISL_8026328	EPI_ISL_3326387	EPI_ISL_8514443	EPI_ISL_3818846		EPI_ISL_4026085
EPI_ISL_7671145	EPI_ISL_9552191	EPI_ISL_8034091	EPI_ISL_3110847		EPI_ISL_4026086
EPI_ISL_4156545	EPI_ISL_9552385	EPI_ISL_5597555	EPI_ISL_2450904		EPI_ISL_4026087
EPI_ISL_4156663	EPI_ISL_9552290	EPI_ISL_5114786	EPI_ISL_6063036		EPI_ISL_4026088
EPI_ISL_8026727	EPI_ISL_9655971	EPI_ISL_8034098	EPI_ISL_6063053		EPI_ISL_4026089
EPI_ISL_8026728	EPI_ISL_9655967	EPI_ISL_4819088	EPI_ISL_2451031		EPI_ISL_4026090
EPI_ISL_8026832	EPI_ISL_9655968	EPI_ISL_7781306	EPI_ISL_6063120		EPI_ISL_4026091
EPI_ISL_4156629	EPI_ISL_9656013	EPI_ISL_8034171	EPI_ISL_3348017		EPI_ISL_4026092
EPI_ISL_1318551	EPI_ISL_2893678	EPI_ISL_5114844	EPI_ISL_2451192		EPI_ISL_4026094
EPI_ISL_8027125	EPI_ISL_6904310	EPI_ISL_8034178	EPI_ISL_2402927		EPI_ISL_4026095
EPI_ISL_8027227	EPI_ISL_2894775	EPI_ISL_8034198	EPI_ISL_11681875		EPI_ISL_4026097
EPI_ISL_8027253	EPI_ISL_2894810	EPI_ISL_8034215	EPI_ISL_6063187		EPI_ISL_4026098
EPI_ISL_4156839	EPI_ISL_3851410	EPI_ISL_5165364	EPI_ISL_12508236		EPI_ISL_4026100
EPI_ISL_4156844	EPI_ISL_3851639	EPI_ISL_7781293	EPI_ISL_4956079		EPI_ISL_4026101
EPI_ISL_4156874	EPI_ISL_3326475	EPI_ISL_5572541	EPI_ISL_6118379		EPI_ISL_4026102
EPI_ISL_4156909	EPI_ISL_6904405	EPI_ISL_8034300	EPI_ISL_4345282		EPI_ISL_4026103
EPI_ISL_3456203	EPI_ISL_5113182	EPI_ISL_5598151	EPI_ISL_7452873		EPI_ISL_4026104
EPI_ISL_4156984	EPI_ISL_3326747	EPI_ISL_8034481	EPI_ISL_7452881		EPI_ISL_4026105
EPI_ISL_4157040	EPI_ISL_5113228	EPI_ISL_8034395	EPI_ISL_4950684		EPI_ISL_4026106
EPI_ISL_8027524	EPI_ISL_5113229	EPI_ISL_751772	EPI_ISL_4956067		EPI_ISL_4026107
EPI_ISL_9038906	EPI_ISL_5901305	EPI_ISL_4819147	EPI_ISL_5866453		EPI_ISL_4026108
EPI_ISL_4157222	EPI_ISL_6904483	EPI_ISL_8034421	EPI_ISL_8876209		EPI_ISL_4026110
EPI_ISL_3350888	EPI_ISL_5113306	EPI_ISL_7781584	EPI_ISL_8315101		EPI_ISL_4026111
EPI_ISL_3519220	EPI_ISL_3327103	EPI_ISL_6068223	EPI_ISL_8315466		EPI_ISL_4026112
EPI_ISL_1811800	EPI_ISL_9656197	EPI_ISL_7781673	EPI_ISL_8550977		EPI_ISL_4026113
EPI_ISL_4157369	EPI_ISL_9656175	EPI_ISL_8034542	EPI_ISL_8393915		EPI_ISL_4026114
EPI_ISL_4157376	EPI_ISL_3852009	EPI_ISL_8034498	EPI_ISL_8393923		EPI_ISL_4026115
EPI_ISL_8027630	EPI_ISL_3327176	EPI_ISL_3518661	EPI_ISL_9347880		EPI_ISL_4026116
EPI_ISL_11204540	EPI_ISL_6904653	EPI_ISL_11203211	EPI_ISL_2451504		EPI_ISL_4026117
EPI_ISL_3456735	EPI_ISL_6904659	EPI_ISL_8091954	EPI_ISL_6063402		EPI_ISL_4026118
EPI_ISL_4157530	EPI_ISL_3327226	EPI_ISL_7783279	EPI_ISL_6063416		EPI_ISL_4026119
EPI_ISL_4818332	EPI_ISL_4141483	EPI_ISL_8034629	EPI_ISL_9625780		EPI_ISL_4026120
EPI_ISL_4157658	EPI_ISL_2600680	EPI_ISL_8034661	EPI_ISL_3818920		EPI_ISL_4026121
EPI_ISL_9132396	EPI_ISL_7831249	EPI_ISL_6051915	EPI_ISL_2451915		EPI_ISL_4026122
EPI_ISL_8027696	EPI_ISL_8435810	EPI_ISL_4269650	EPI_ISL_2452045		EPI_ISL_4026123
EPI_ISL_5572289	EPI_ISL_7952820	EPI_ISL_4269696	EPI_ISL_6063715		EPI_ISL_4026124
EPI_ISL_4157879	EPI_ISL_4056547	EPI_ISL_4269724	EPI_ISL_6412585		EPI_ISL_4026125
EPI_ISL_3457152	EPI_ISL_6904795	EPI_ISL_6161331	EPI_ISL_6412686		EPI_ISL_4026126
EPI_ISL_5869047	EPI_ISL_4955349	EPI_ISL_11204086	EPI_ISL_1221955		EPI_ISL_4026127
EPI_ISL_7252261	EPI_ISL_4056614	EPI_ISL_6161346	EPI_ISL_6413127		EPI_ISL_4026128
EPI_ISL_7663390	EPI_ISL_6904844	EPI_ISL_3481994	EPI_ISL_6413150		EPI_ISL_4026129
EPI_ISL_5873675	EPI_ISL_4056616	EPI_ISL_7782879	EPI_ISL_6413254		EPI_ISL_4026130
EPI_ISL_9132057	EPI_ISL_4056641	EPI_ISL_7783777	EPI_ISL_6413487		EPI_ISL_4026131
EPI_ISL_4158062	EPI_ISL_3327569	EPI_ISL_7783748	EPI_ISL_6413495		EPI_ISL_4026133
EPI_ISL_9427909	EPI_ISL_4056659	EPI_ISL_7788728	EPI_ISL_3348944		EPI_ISL_4026134
EPI_ISL_8091100	EPI_ISL_7831251	EPI_ISL_7790019	EPI_ISL_3819094		EPI_ISL_4026135
EPI_ISL_3457460	EPI_ISL_7831252	EPI_ISL_7790271	EPI_ISL_3349057		EPI_ISL_4026137
EPI_ISL_3457476	EPI_ISL_4079193	EPI_ISL_7789729	EPI_ISL_6063938		EPI_ISL_4026138
EPI_ISL_5878564	EPI_ISL_8435804	EPI_ISL_7790213	EPI_ISL_3819617		EPI_ISL_4026139
EPI_ISL_9671282	EPI_ISL_8435814	EPI_ISL_7790632	EPI_ISL_6063955		EPI_ISL_4026140
EPI_ISL_9132197	EPI_ISL_7412806	EPI_ISL_6161531	EPI_ISL_3349189		EPI_ISL_4026141
EPI_ISL_10367005	EPI_ISL_4212279	EPI_ISL_7790872	EPI_ISL_2772546		EPI_ISL_4026142
EPI_ISL_3457613	EPI_ISL_5878293	EPI_ISL_6161592	EPI_ISL_3819618		EPI_ISL_4026143
EPI_ISL_8027934	EPI_ISL_10599726	EPI_ISL_8091228	EPI_ISL_3088846		EPI_ISL_4026144
EPI_ISL_3457768	EPI_ISL_4056735	EPI_ISL_8266807	EPI_ISL_3349297		EPI_ISL_4026145
EPI_ISL_12086969	EPI_ISL_6905070	EPI_ISL_8091413	EPI_ISL_1320123		EPI_ISL_4026146
EPI_ISL_3457778	EPI_ISL_10344262	EPI_ISL_8091456	EPI_ISL_6064305		EPI_ISL_4026147
EPI_ISL_4158412	EPI_ISL_4056804	EPI_ISL_11679884	EPI_ISL_6064380		EPI_ISL_4026148
EPI_ISL_9038950	EPI_ISL_2918832	EPI_ISL_6161656	EPI_ISL_6064386		EPI_ISL_4026150
EPI_ISL_3457961	EPI_ISL_6905157	EPI_ISL_5598466	EPI_ISL_2833925		EPI_ISL_4026151
EPI_ISL_4158580	EPI_ISL_6905165	EPI_ISL_11204088	EPI_ISL_6064602		EPI_ISL_4026152
EPI_ISL_4158611	EPI_ISL_3328061	EPI_ISL_8091631	EPI_ISL_3451821		EPI_ISL_4026156
EPI_ISL_12087116	EPI_ISL_10344183	EPI_ISL_11203752	EPI_ISL_2534223		EPI_ISL_4026157
EPI_ISL_4818551	EPI_ISL_4056942	EPI_ISL_8091679	EPI_ISL_2677635		EPI_ISL_4026158
EPI_ISL_4158814	EPI_ISL_3855424	EPI_ISL_8091752	EPI_ISL_8182656		EPI_ISL_4026159
EPI_ISL_4158999	EPI_ISL_6905235	EPI_ISL_8091798	EPI_ISL_6064781		EPI_ISL_4026160
EPI_ISL_4159013	EPI_ISL_3327963	EPI_ISL_8091802	EPI_ISL_6064827		EPI_ISL_4026161
EPI_ISL_12087106	EPI_ISL_6905250	EPI_ISL_8091844	EPI_ISL_12653417		EPI_ISL_4026162
EPI_ISL_8028403	EPI_ISL_6905287	EPI_ISL_8091861	EPI_ISL_12653446		EPI_ISL_4026163
EPI_ISL_4159373	EPI_ISL_2383011	EPI_ISL_4496184	EPI_ISL_12653521		EPI_ISL_4026165
EPI_ISL_4159657	EPI_ISL_10344215	EPI_ISL_8091865	EPI_ISL_12653874		EPI_ISL_4026166
EPI_ISL_4159796	EPI_ISL_4057155	EPI_ISL_11203874	EPI_ISL_12654048		EPI_ISL_4026167
EPI_ISL_5572218	EPI_ISL_4057159	EPI_ISL_8091934	EPI_ISL_12654191		EPI_ISL_4026168
EPI_ISL_5899731	EPI_ISL_10344277	EPI_ISL_8091927	EPI_ISL_3350407		EPI_ISL_4026169
EPI_ISL_8511289	EPI_ISL_3328185	EPI_ISL_8091986	EPI_ISL_6065331		EPI_ISL_4026170
EPI_ISL_5902218	EPI_ISL_2403727	EPI_ISL_6161784	EPI_ISL_6404252		EPI_ISL_4026171
EPI_ISL_8511238	EPI_ISL_2833881	EPI_ISL_8092021	EPI_ISL_3350563		EPI_ISL_4026173
EPI_ISL_12087349	EPI_ISL_4057212	EPI_ISL_8092062	EPI_ISL_3350566		EPI_ISL_4026174
EPI_ISL_8511384	EPI_ISL_2930073	EPI_ISL_12842754	EPI_ISL_12654322		EPI_ISL_4026176
EPI_ISL_8511023	EPI_ISL_7138369	EPI_ISL_8092091	EPI_ISL_12654383		EPI_ISL_4026178
EPI_ISL_4160658	EPI_ISL_967401	EPI_ISL_8092158	EPI_ISL_12654469		EPI_ISL_4026180
EPI_ISL_4160671	EPI_ISL_4057288	EPI_ISL_8092167	EPI_ISL_12654507		EPI_ISL_4026181
EPI_ISL_4160731	EPI_ISL_3328308	EPI_ISL_8092174	EPI_ISL_6405804		EPI_ISL_4026182
EPI_ISL_8028765	EPI_ISL_4057317	EPI_ISL_8092182	EPI_ISL_3819316		EPI_ISL_4026183
EPI_ISL_9427155	EPI_ISL_3855765	EPI_ISL_12842681	EPI_ISL_6065779		EPI_ISL_4026184
EPI_ISL_3460995	EPI_ISL_2382545	EPI_ISL_11203721	EPI_ISL_3150814		EPI_ISL_4026185
EPI_ISL_1318545	EPI_ISL_3328460	EPI_ISL_5335680	EPI_ISL_3350952		EPI_ISL_4026186
EPI_ISL_4161720	EPI_ISL_6905616	EPI_ISL_12842875	EPI_ISL_11082854		EPI_ISL_4026187
EPI_ISL_4161884	EPI_ISL_4057499	EPI_ISL_5335681	EPI_ISL_12654893		EPI_ISL_4026188
EPI_ISL_4243974	EPI_ISL_3328618	EPI_ISL_12842965	EPI_ISL_12654949		EPI_ISL_4026189
EPI_ISL_12830198	EPI_ISL_4057595	EPI_ISL_12842966	EPI_ISL_12654951		EPI_ISL_4026190
EPI_ISL_4162948	EPI_ISL_3328646	EPI_ISL_12842919	EPI_ISL_8182701		EPI_ISL_4026191
EPI_ISL_5576772	EPI_ISL_4057687	EPI_ISL_11203169	EPI_ISL_6650736		EPI_ISL_4026192
EPI_ISL_4163123	EPI_ISL_4057697	EPI_ISL_5335684	EPI_ISL_3351192		EPI_ISL_4026193
EPI_ISL_12830395	EPI_ISL_3328815	EPI_ISL_12843023	EPI_ISL_3351211		EPI_ISL_4026194
EPI_ISL_12830465	EPI_ISL_3328837	EPI_ISL_12843929	EPI_ISL_6066345		EPI_ISL_4026195
EPI_ISL_12830460	EPI_ISL_10624221	EPI_ISL_12843965	EPI_ISL_6066651		EPI_ISL_4026196
EPI_ISL_4163631	EPI_ISL_3328864	EPI_ISL_12844048	EPI_ISL_1319594		EPI_ISL_4026197
EPI_ISL_12830483	EPI_ISL_5903308	EPI_ISL_8092268	EPI_ISL_12655249		EPI_ISL_4026198
EPI_ISL_12830599	EPI_ISL_4057759	EPI_ISL_5335715	EPI_ISL_12655220		EPI_ISL_4026199
EPI_ISL_4163717	EPI_ISL_3328898	EPI_ISL_5335722	EPI_ISL_6066773		EPI_ISL_4026200
EPI_ISL_4163718	EPI_ISL_3328899	EPI_ISL_8092288	EPI_ISL_12655597		EPI_ISL_4026201
EPI_ISL_4163720	EPI_ISL_4057801	EPI_ISL_12844310	EPI_ISL_12656081		EPI_ISL_4026202
EPI_ISL_12829969	EPI_ISL_3328928	EPI_ISL_12844423	EPI_ISL_12656078		EPI_ISL_4026203
EPI_ISL_12830093	EPI_ISL_4057869	EPI_ISL_12844455	EPI_ISL_12655971		EPI_ISL_4026204
EPI_ISL_12830208	EPI_ISL_3328951	EPI_ISL_11203247	EPI_ISL_12655990		EPI_ISL_4026206
EPI_ISL_12830222	EPI_ISL_3328952	EPI_ISL_12844566	EPI_ISL_12656259		EPI_ISL_4026207
EPI_ISL_12829922	EPI_ISL_3328969	EPI_ISL_8092434	EPI_ISL_12656325		EPI_ISL_4026208
EPI_ISL_12830784	EPI_ISL_4057921	EPI_ISL_8092438	EPI_ISL_12656202		EPI_ISL_4026209
EPI_ISL_12830789	EPI_ISL_2690142	EPI_ISL_8092492	EPI_ISL_12656373		EPI_ISL_4026210
EPI_ISL_12830943	EPI_ISL_2690146	EPI_ISL_3491435	EPI_ISL_3819302		EPI_ISL_4026211
EPI_ISL_12831011	EPI_ISL_2690148	EPI_ISL_3491444	EPI_ISL_6067059		EPI_ISL_4026212
EPI_ISL_12830913	EPI_ISL_4956739	EPI_ISL_3491502	EPI_ISL_3351772		EPI_ISL_4026214
EPI_ISL_4164222	EPI_ISL_2690156	EPI_ISL_7800045	EPI_ISL_3351789		EPI_ISL_4026216
EPI_ISL_4164851	EPI_ISL_2690159	EPI_ISL_3491600	EPI_ISL_3351826		EPI_ISL_4026217
EPI_ISL_2526861	EPI_ISL_2690190	EPI_ISL_7800600	EPI_ISL_1926479		EPI_ISL_4026218
EPI_ISL_9038980	EPI_ISL_4058031	EPI_ISL_7800713	EPI_ISL_12657096		EPI_ISL_4026219
EPI_ISL_11200376	EPI_ISL_2201392	EPI_ISL_6162031	EPI_ISL_3351951		EPI_ISL_4026220
EPI_ISL_4165112	EPI_ISL_4058128	EPI_ISL_6162062	EPI_ISL_5163318		EPI_ISL_4026222
EPI_ISL_4165423	EPI_ISL_6906121	EPI_ISL_6162069	EPI_ISL_6067589		EPI_ISL_4026224
EPI_ISL_5576868	EPI_ISL_3329373	EPI_ISL_6162090	EPI_ISL_6067633		EPI_ISL_4026226
EPI_ISL_4165618	EPI_ISL_4058346	EPI_ISL_11203136	EPI_ISL_5163404		EPI_ISL_4026229
EPI_ISL_4165791	EPI_ISL_4058352	EPI_ISL_6162134	EPI_ISL_5163661		EPI_ISL_4026230
EPI_ISL_11200668	EPI_ISL_4058370	EPI_ISL_11203128	EPI_ISL_3046910		EPI_ISL_4026231
EPI_ISL_4166034	EPI_ISL_3329432	EPI_ISL_7801265	EPI_ISL_1926732		EPI_ISL_4026234
EPI_ISL_7689978	EPI_ISL_6906320	EPI_ISL_9083769	EPI_ISL_5163757		EPI_ISL_4026235
EPI_ISL_8029517	EPI_ISL_4058404	EPI_ISL_7741982	EPI_ISL_3046993		EPI_ISL_4026240
EPI_ISL_4166496	EPI_ISL_3329487	EPI_ISL_8258682	EPI_ISL_6491573		EPI_ISL_4026241
EPI_ISL_5575725	EPI_ISL_4058420	EPI_ISL_8258726	EPI_ISL_5521573		EPI_ISL_4026242
EPI_ISL_4028253	EPI_ISL_3329550	EPI_ISL_8258773	EPI_ISL_5521621		EPI_ISL_4026243
EPI_ISL_8029843	EPI_ISL_6906547	EPI_ISL_3742770	EPI_ISL_6067997		EPI_ISL_4026244
EPI_ISL_8029891	EPI_ISL_4058596	EPI_ISL_6162255	EPI_ISL_3814537		EPI_ISL_4026246
EPI_ISL_4167061	EPI_ISL_3329710	EPI_ISL_8258833	EPI_ISL_1926232		EPI_ISL_4026247
EPI_ISL_4167270	EPI_ISL_3329723	EPI_ISL_6162286	EPI_ISL_5532097		EPI_ISL_4026248
EPI_ISL_4167407	EPI_ISL_3856545	EPI_ISL_6162294	EPI_ISL_6494111		EPI_ISL_4026249
EPI_ISL_12836369	EPI_ISL_6906619	EPI_ISL_12844840	EPI_ISL_3352422		EPI_ISL_4026250
EPI_ISL_12836349	EPI_ISL_6906632	EPI_ISL_6162387	EPI_ISL_6068472		EPI_ISL_4026251
EPI_ISL_12836403	EPI_ISL_7914877	EPI_ISL_12844923	EPI_ISL_5164505		EPI_ISL_4026252
EPI_ISL_11201671	EPI_ISL_6906645	EPI_ISL_6162462	EPI_ISL_3352553		EPI_ISL_4026253
EPI_ISL_12836503	EPI_ISL_3330000	EPI_ISL_11203198	EPI_ISL_5164867		EPI_ISL_4026254
EPI_ISL_8766225	EPI_ISL_3330036	EPI_ISL_6162565	EPI_ISL_5164945		EPI_ISL_4026255
EPI_ISL_4167684	EPI_ISL_3330251	EPI_ISL_8258895	EPI_ISL_3352712		EPI_ISL_4026256
EPI_ISL_5318953	EPI_ISL_8182003	EPI_ISL_12844971	EPI_ISL_6068923		EPI_ISL_4026257
EPI_ISL_5319090	EPI_ISL_1937699	EPI_ISL_6162698	EPI_ISL_3352803		EPI_ISL_4026258
EPI_ISL_5319322	EPI_ISL_4059225	EPI_ISL_6162699	EPI_ISL_5878538		EPI_ISL_4026260
EPI_ISL_5319404	EPI_ISL_8182006	EPI_ISL_6162833	EPI_ISL_5165120		EPI_ISL_4026261
EPI_ISL_1732291	EPI_ISL_6906869	EPI_ISL_6162878	EPI_ISL_6069349		EPI_ISL_4026262
EPI_ISL_5319593	EPI_ISL_3330633	EPI_ISL_3606324	EPI_ISL_6666401		EPI_ISL_4026263
EPI_ISL_11201761	EPI_ISL_3330948	EPI_ISL_6163261	EPI_ISL_6666430		EPI_ISL_4026265
EPI_ISL_5319620	EPI_ISL_3330953	EPI_ISL_4339764	EPI_ISL_6527130		EPI_ISL_4026266
EPI_ISL_3046928	EPI_ISL_6907387	EPI_ISL_6163275	EPI_ISL_5165435		EPI_ISL_4026267
EPI_ISL_5319768	EPI_ISL_3331251	EPI_ISL_6163292	EPI_ISL_7697962		EPI_ISL_4026269
EPI_ISL_5319778	EPI_ISL_3331321	EPI_ISL_6163303	EPI_ISL_5165617		EPI_ISL_4026270
EPI_ISL_1295922	EPI_ISL_2183748	EPI_ISL_6163320	EPI_ISL_6069751		EPI_ISL_4026271
EPI_ISL_5319980	EPI_ISL_3331445	EPI_ISL_6163358	EPI_ISL_5165660		EPI_ISL_4026275
EPI_ISL_5320244	EPI_ISL_5773698	EPI_ISL_4172666	EPI_ISL_5165820		EPI_ISL_4026277
EPI_ISL_5320286	EPI_ISL_5124917	EPI_ISL_1805901	EPI_ISL_3353290		EPI_ISL_4026278
EPI_ISL_7252734	EPI_ISL_7773185	EPI_ISL_4173000	EPI_ISL_6069934		EPI_ISL_4026279
EPI_ISL_11201772	EPI_ISL_7773409	EPI_ISL_8259050	EPI_ISL_6070075		EPI_ISL_4026280
EPI_ISL_7772465	EPI_ISL_5125071	EPI_ISL_11203221	EPI_ISL_5166130		EPI_ISL_4026281
EPI_ISL_5320586	EPI_ISL_12639372	EPI_ISL_8259043	EPI_ISL_11817011		EPI_ISL_4026282
EPI_ISL_1238991	EPI_ISL_12638604	EPI_ISL_8259040	EPI_ISL_12659830		EPI_ISL_4026283
EPI_ISL_6790620	EPI_ISL_12643167	EPI_ISL_3510061	EPI_ISL_12659257		EPI_ISL_4026284
EPI_ISL_4890484	EPI_ISL_12643215	EPI_ISL_6163514	EPI_ISL_8629672		EPI_ISL_4026285
EPI_ISL_4890491	EPI_ISL_6908518	EPI_ISL_6856768	EPI_ISL_8879338		EPI_ISL_4026286
EPI_ISL_6793856	EPI_ISL_5125599	EPI_ISL_6163520	EPI_ISL_7828322		EPI_ISL_4026287
EPI_ISL_9972094	EPI_ISL_5125607	EPI_ISL_4172804	EPI_ISL_12660001		EPI_ISL_4026288
EPI_ISL_2047077	EPI_ISL_6909188	EPI_ISL_4172811	EPI_ISL_12660101		EPI_ISL_4026289
EPI_ISL_11203492	EPI_ISL_5126155	EPI_ISL_4172815	EPI_ISL_12660109		EPI_ISL_4026290
EPI_ISL_5165827	EPI_ISL_3522785	EPI_ISL_6163603	EPI_ISL_12660364		EPI_ISL_4026276
EPI_ISL_2615626	EPI_ISL_11315897	EPI_ISL_4172853	EPI_ISL_2731422		EPI_ISL_4026273
EPI_ISL_11203208	EPI_ISL_5126910	EPI_ISL_6163702	EPI_ISL_1161563		EPI_ISL_4026239
EPI_ISL_7783939	EPI_ISL_5127091	EPI_ISL_11202714	EPI_ISL_6070278		EPI_ISL_4026238
EPI_ISL_5166212	EPI_ISL_1937627	EPI_ISL_4172986	EPI_ISL_12659592		EPI_ISL_4026233
EPI_ISL_7792278	EPI_ISL_1937723	EPI_ISL_6163733	EPI_ISL_12659364		EPI_ISL_4026225
EPI_ISL_8091601	EPI_ISL_4381200	EPI_ISL_6864886	EPI_ISL_12659308		EPI_ISL_4026215
EPI_ISL_8091628	EPI_ISL_8182170	EPI_ISL_3509904	EPI_ISL_5166247		EPI_ISL_4026213
EPI_ISL_8092144	EPI_ISL_5582185	EPI_ISL_11202580	EPI_ISL_5166273		EPI_ISL_4026205
EPI_ISL_8092204	EPI_ISL_3519955	EPI_ISL_11203108	EPI_ISL_3021219		EPI_ISL_4026164
EPI_ISL_12842830	EPI_ISL_7918576	EPI_ISL_5599440	EPI_ISL_5166368		EPI_ISL_4026052
EPI_ISL_11202907	EPI_ISL_3823793	EPI_ISL_3510139	EPI_ISL_5166402		EPI_ISL_4026003
EPI_ISL_4028808	EPI_ISL_8182220	EPI_ISL_11202548	EPI_ISL_12666161		EPI_ISL_6854551
EPI_ISL_8092256	EPI_ISL_6164400	EPI_ISL_5557619	EPI_ISL_5166580		EPI_ISL_6854552
EPI_ISL_5598601	EPI_ISL_6414511	EPI_ISL_4819470	EPI_ISL_7271870		EPI_ISL_6854553
EPI_ISL_12843914	EPI_ISL_1937525	EPI_ISL_3510222	EPI_ISL_5166852		EPI_ISL_6854554
EPI_ISL_12844293	EPI_ISL_3823997	EPI_ISL_3511109	EPI_ISL_9038263		EPI_ISL_6854555
EPI_ISL_12844327	EPI_ISL_4241791	EPI_ISL_3510375	EPI_ISL_3220648		EPI_ISL_6854556
EPI_ISL_4021804	EPI_ISL_1194206	EPI_ISL_3510420	EPI_ISL_1136194		EPI_ISL_6854557
EPI_ISL_8092348	EPI_ISL_4165980	EPI_ISL_3510423	EPI_ISL_1135889		EPI_ISL_6854558
EPI_ISL_11202863	EPI_ISL_4243439	EPI_ISL_6164078	EPI_ISL_3353895		EPI_ISL_6854559
EPI_ISL_3491424	EPI_ISL_3823963	EPI_ISL_6164095	EPI_ISL_7069816		EPI_ISL_6854560
EPI_ISL_1805876	EPI_ISL_7847087	EPI_ISL_3510496	EPI_ISL_1295924		EPI_ISL_6854562
EPI_ISL_12844921	EPI_ISL_7847131	EPI_ISL_3510521	EPI_ISL_5167664		EPI_ISL_6854563
EPI_ISL_3606767	EPI_ISL_7847195	EPI_ISL_10483552	EPI_ISL_6071363		EPI_ISL_6854564
EPI_ISL_9039222	EPI_ISL_6414939	EPI_ISL_6164165	EPI_ISL_5167710		EPI_ISL_6854565
EPI_ISL_5171296	EPI_ISL_3823941	EPI_ISL_6164179	EPI_ISL_1319979		EPI_ISL_6854566
EPI_ISL_3605864	EPI_ISL_7847476	EPI_ISL_3510666	EPI_ISL_1136337		EPI_ISL_6854567
EPI_ISL_11203174	EPI_ISL_7847546	EPI_ISL_6164237	EPI_ISL_1925526		EPI_ISL_6854568
EPI_ISL_11202945	EPI_ISL_4167696	EPI_ISL_3510682	EPI_ISL_5168197		EPI_ISL_6854569
EPI_ISL_11202929	EPI_ISL_2894543	EPI_ISL_6164296	EPI_ISL_4814582		EPI_ISL_6854570
EPI_ISL_5599089	EPI_ISL_2894627	EPI_ISL_3510748	EPI_ISL_5168376		EPI_ISL_6854571
EPI_ISL_9039247	EPI_ISL_7847657	EPI_ISL_12049699	EPI_ISL_6071678		EPI_ISL_6854572
EPI_ISL_3509895	EPI_ISL_5005087	EPI_ISL_3510758	EPI_ISL_3354414		EPI_ISL_6854573
EPI_ISL_1805826	EPI_ISL_7847919	EPI_ISL_3510765	EPI_ISL_3354458		EPI_ISL_6854574
EPI_ISL_3509940	EPI_ISL_7847920	EPI_ISL_4173533	EPI_ISL_2598814		EPI_ISL_6854575
EPI_ISL_4173071	EPI_ISL_7847961	EPI_ISL_4173546	EPI_ISL_1135941		EPI_ISL_6854576
EPI_ISL_4173074	EPI_ISL_2399596	EPI_ISL_4173552	EPI_ISL_1219866		EPI_ISL_6854577
EPI_ISL_3510163	EPI_ISL_7848046	EPI_ISL_5577265	EPI_ISL_4814602		EPI_ISL_6854578
EPI_ISL_4173241	EPI_ISL_7848171	EPI_ISL_4174562	EPI_ISL_1136144		EPI_ISL_6854579
EPI_ISL_4173458	EPI_ISL_3821382	EPI_ISL_5109007	EPI_ISL_1169827		EPI_ISL_6854580
EPI_ISL_4173506	EPI_ISL_7848280	EPI_ISL_4173631	EPI_ISL_1136809		EPI_ISL_6854581
EPI_ISL_4173512	EPI_ISL_7848338	EPI_ISL_6164578	EPI_ISL_1136651		EPI_ISL_6854582
EPI_ISL_4173587	EPI_ISL_3021309	EPI_ISL_3511001	EPI_ISL_5169112		EPI_ISL_6854583
EPI_ISL_4173628	EPI_ISL_3021326	EPI_ISL_1804439	EPI_ISL_3354633		EPI_ISL_6854584
EPI_ISL_2615874	EPI_ISL_3062109	EPI_ISL_1804816	EPI_ISL_5170599		EPI_ISL_6854585
EPI_ISL_6652527	EPI_ISL_3062123	EPI_ISL_6529475	EPI_ISL_3354807		EPI_ISL_6854586
EPI_ISL_4159871	EPI_ISL_12644674	EPI_ISL_6523040	EPI_ISL_6072125		EPI_ISL_6854587
EPI_ISL_12847850	EPI_ISL_3062355	EPI_ISL_6529230	EPI_ISL_6583412		EPI_ISL_6854588
EPI_ISL_4173711	EPI_ISL_7848470	EPI_ISL_11205014	EPI_ISL_3354975		EPI_ISL_6854589
EPI_ISL_11202513	EPI_ISL_4276416	EPI_ISL_12847817	EPI_ISL_3355009		EPI_ISL_6854590
EPI_ISL_4173716	EPI_ISL_3857828	EPI_ISL_6887055	EPI_ISL_5169570		EPI_ISL_6854591
EPI_ISL_4173764	EPI_ISL_5005104	EPI_ISL_6888121	EPI_ISL_6072399		EPI_ISL_6854592
EPI_ISL_3511227	EPI_ISL_4537325	EPI_ISL_6888691	EPI_ISL_1924882		EPI_ISL_6854593
EPI_ISL_5845836	EPI_ISL_8182415	EPI_ISL_11202469	EPI_ISL_1924887		EPI_ISL_6854594
EPI_ISL_4819526	EPI_ISL_4276417	EPI_ISL_11202809	EPI_ISL_5169772		EPI_ISL_6854595
EPI_ISL_3511392	EPI_ISL_4167779	EPI_ISL_3511098	EPI_ISL_5169806		EPI_ISL_6854596
EPI_ISL_8130593	EPI_ISL_3821054	EPI_ISL_6164765	EPI_ISL_5169813		EPI_ISL_6854597
EPI_ISL_12858749	EPI_ISL_4276401	EPI_ISL_3511144	EPI_ISL_6403023		EPI_ISL_6854598
EPI_ISL_12858900	EPI_ISL_3821327	EPI_ISL_6164774	EPI_ISL_1924930		EPI_ISL_6854599
EPI_ISL_4174021	EPI_ISL_1935587	EPI_ISL_12859801	EPI_ISL_5170015		EPI_ISL_6854600
EPI_ISL_4819600	EPI_ISL_1935557	EPI_ISL_8259238	EPI_ISL_5170026		EPI_ISL_6854601
EPI_ISL_4174058	EPI_ISL_5005794	EPI_ISL_1553947	EPI_ISL_2463088		EPI_ISL_6854602
EPI_ISL_12859482	EPI_ISL_2439435	EPI_ISL_12859757	EPI_ISL_2463095		EPI_ISL_6854603
EPI_ISL_12859436	EPI_ISL_2439440	EPI_ISL_6893736	EPI_ISL_2463152		EPI_ISL_6854604
EPI_ISL_12859428	EPI_ISL_2439514	EPI_ISL_3511215	EPI_ISL_2463193		EPI_ISL_6854605
EPI_ISL_12859519	EPI_ISL_2439612	EPI_ISL_751669	EPI_ISL_5170141		EPI_ISL_6854606
EPI_ISL_12859443	EPI_ISL_2439666	EPI_ISL_2657665	EPI_ISL_2463219		EPI_ISL_6854607
EPI_ISL_1321663	EPI_ISL_2439671	EPI_ISL_6164862	EPI_ISL_1924794		EPI_ISL_6854608
EPI_ISL_3512312	EPI_ISL_2439672	EPI_ISL_12856393	EPI_ISL_3816407		EPI_ISL_6854609
EPI_ISL_3511700	EPI_ISL_2439684	EPI_ISL_8177311	EPI_ISL_8149311		EPI_ISL_6854610
EPI_ISL_4174189	EPI_ISL_4276479	EPI_ISL_12856664	EPI_ISL_5170523		EPI_ISL_6854611
EPI_ISL_12861289	EPI_ISL_2439881	EPI_ISL_11202499	EPI_ISL_3373557		EPI_ISL_6854612
EPI_ISL_12861209	EPI_ISL_2439896	EPI_ISL_12856800	EPI_ISL_3373562		EPI_ISL_6854613
EPI_ISL_12860952	EPI_ISL_2439901	EPI_ISL_3511303	EPI_ISL_3816656		EPI_ISL_6854614
EPI_ISL_12859243	EPI_ISL_3821656	EPI_ISL_12856858	EPI_ISL_5170965		EPI_ISL_6854615
EPI_ISL_12860579	EPI_ISL_2440074	EPI_ISL_12856406	EPI_ISL_1924173		EPI_ISL_6854616
EPI_ISL_3512003	EPI_ISL_2440130	EPI_ISL_12856413	EPI_ISL_1924061		EPI_ISL_6854617
EPI_ISL_7664364	EPI_ISL_2440150	EPI_ISL_12856377	EPI_ISL_5171367		EPI_ISL_6854618
EPI_ISL_3512106	EPI_ISL_2440174	EPI_ISL_4173899	EPI_ISL_1924239		EPI_ISL_6854619
EPI_ISL_4819580	EPI_ISL_2440179	EPI_ISL_751647	EPI_ISL_3373617		EPI_ISL_6854620
EPI_ISL_4174457	EPI_ISL_5005862	EPI_ISL_6164942	EPI_ISL_6657839		EPI_ISL_6854621
EPI_ISL_4174492	EPI_ISL_4276604	EPI_ISL_9133719	EPI_ISL_5173560		EPI_ISL_6854622
EPI_ISL_3512233	EPI_ISL_2440370	EPI_ISL_12858183	EPI_ISL_2600212		EPI_ISL_6854623
EPI_ISL_3512382	EPI_ISL_2440405	EPI_ISL_12858453	EPI_ISL_2600253		EPI_ISL_6854624
EPI_ISL_4174674	EPI_ISL_6409099	EPI_ISL_12859310	EPI_ISL_5174132		EPI_ISL_6854625
EPI_ISL_4174694	EPI_ISL_2440612	EPI_ISL_4173956	EPI_ISL_1923889		EPI_ISL_6854626
EPI_ISL_12858425	EPI_ISL_3821511	EPI_ISL_11205033	EPI_ISL_1924051		EPI_ISL_6854627
EPI_ISL_3512727	EPI_ISL_2440715	EPI_ISL_12858568	EPI_ISL_6402914		EPI_ISL_6854632
EPI_ISL_3513274	EPI_ISL_2440726	EPI_ISL_3511427	EPI_ISL_5175083		EPI_ISL_6854633
EPI_ISL_11207043	EPI_ISL_2440749	EPI_ISL_12860855	EPI_ISL_7159851		EPI_ISL_6854634
EPI_ISL_12858043	EPI_ISL_2440808	EPI_ISL_751708	EPI_ISL_8576656		EPI_ISL_6854635
EPI_ISL_3513477	EPI_ISL_2440809	EPI_ISL_12857626	EPI_ISL_8576605		EPI_ISL_6854636
EPI_ISL_12857731	EPI_ISL_2440828	EPI_ISL_12857576	EPI_ISL_8576710		EPI_ISL_6854637
EPI_ISL_7734312	EPI_ISL_6051537	EPI_ISL_8130571	EPI_ISL_8576712		EPI_ISL_6854639
EPI_ISL_12857311	EPI_ISL_4276787	EPI_ISL_12857941	EPI_ISL_8576721		EPI_ISL_6854640
EPI_ISL_3513592	EPI_ISL_2440853	EPI_ISL_5108471	EPI_ISL_8576915		EPI_ISL_6854642
EPI_ISL_12856936	EPI_ISL_4276788	EPI_ISL_3511497	EPI_ISL_8879077		EPI_ISL_6854644
EPI_ISL_3513735	EPI_ISL_6420673	EPI_ISL_3511518	EPI_ISL_8878940		EPI_ISL_6854645
EPI_ISL_6072880	EPI_ISL_2440933	EPI_ISL_4174031	EPI_ISL_7159858		EPI_ISL_6854646
EPI_ISL_4175660	EPI_ISL_6051708	EPI_ISL_12859890	EPI_ISL_8879128		EPI_ISL_6854647
EPI_ISL_12862747	EPI_ISL_2441050	EPI_ISL_12859852	EPI_ISL_10206304		EPI_ISL_6854648
EPI_ISL_3513998	EPI_ISL_6655329	EPI_ISL_6165292	EPI_ISL_10210922		EPI_ISL_6854649
EPI_ISL_3514049	EPI_ISL_4276951	EPI_ISL_12859781	EPI_ISL_10211121		EPI_ISL_6854650
EPI_ISL_3514069	EPI_ISL_3821944	EPI_ISL_12859777	EPI_ISL_5175295		EPI_ISL_6854651
EPI_ISL_3514091	EPI_ISL_6053040	EPI_ISL_12859761	EPI_ISL_5175302		EPI_ISL_6854652
EPI_ISL_12865964	EPI_ISL_3822094	EPI_ISL_12859566	EPI_ISL_7484263		EPI_ISL_6854653
EPI_ISL_12865974	EPI_ISL_2441821	EPI_ISL_12859256	EPI_ISL_10211167		EPI_ISL_6854654
EPI_ISL_12865962	EPI_ISL_2441897	EPI_ISL_12859296	EPI_ISL_10210971		EPI_ISL_6854656
EPI_ISL_12866044	EPI_ISL_6420532	EPI_ISL_12859297	EPI_ISL_10210977		EPI_ISL_6854657
EPI_ISL_12866026	EPI_ISL_5518464	EPI_ISL_12859294	EPI_ISL_10206763		EPI_ISL_6854658
EPI_ISL_12866031	EPI_ISL_2441933	EPI_ISL_12859429	EPI_ISL_10206832		EPI_ISL_6854659
EPI_ISL_12866058	EPI_ISL_6053965	EPI_ISL_12859417	EPI_ISL_10206560		EPI_ISL_6854660
EPI_ISL_12866022	EPI_ISL_2441948	EPI_ISL_12859347	EPI_ISL_10206531		EPI_ISL_6854661
EPI_ISL_12866020	EPI_ISL_6172288	EPI_ISL_12859333	EPI_ISL_10206535		EPI_ISL_6854662
EPI_ISL_12866024	EPI_ISL_5144935	EPI_ISL_12859440	EPI_ISL_10206472		EPI_ISL_6854663
EPI_ISL_12866120	EPI_ISL_6054867	EPI_ISL_12859329	EPI_ISL_10206488		EPI_ISL_6854664
EPI_ISL_12866089	EPI_ISL_5144974	EPI_ISL_12859445	EPI_ISL_10206530		EPI_ISL_6854665
EPI_ISL_12866091	EPI_ISL_5144984	EPI_ISL_11205382	EPI_ISL_8506485		EPI_ISL_6854666
EPI_ISL_3514307	EPI_ISL_6055029	EPI_ISL_4174580	EPI_ISL_8506628		EPI_ISL_6854667
EPI_ISL_12866111	EPI_ISL_5145100	EPI_ISL_5113165	EPI_ISL_9406011		EPI_ISL_6854668
EPI_ISL_12866153	EPI_ISL_6651897	EPI_ISL_3511711	EPI_ISL_9406057		EPI_ISL_6854670
EPI_ISL_12866132	EPI_ISL_5145250	EPI_ISL_11206554	EPI_ISL_9406050		EPI_ISL_6854671
EPI_ISL_12866117	EPI_ISL_5145275	EPI_ISL_3511771	EPI_ISL_9406195		EPI_ISL_6854672
EPI_ISL_12866116	EPI_ISL_6420718	EPI_ISL_6165656	EPI_ISL_9091724		EPI_ISL_6854673
EPI_ISL_12866166	EPI_ISL_5145341	EPI_ISL_4174237	EPI_ISL_9091810		EPI_ISL_6854674
EPI_ISL_12866195	EPI_ISL_4537368	EPI_ISL_12861439	EPI_ISL_8183114		EPI_ISL_6854675
EPI_ISL_12866190	EPI_ISL_8472209	EPI_ISL_12861352	EPI_ISL_8149516		EPI_ISL_6854676
EPI_ISL_12866209	EPI_ISL_9038203	EPI_ISL_12861277	EPI_ISL_7455290		EPI_ISL_6854677
EPI_ISL_4175942	EPI_ISL_5145452	EPI_ISL_12861263	EPI_ISL_8149575		EPI_ISL_6854679
EPI_ISL_3514418	EPI_ISL_5145486	EPI_ISL_12861386	EPI_ISL_5175898		EPI_ISL_6854680
EPI_ISL_12866744	EPI_ISL_5145489	EPI_ISL_12861375	EPI_ISL_8183230		EPI_ISL_6854681
EPI_ISL_12866901	EPI_ISL_4255930	EPI_ISL_6165739	EPI_ISL_8149692		EPI_ISL_6854682
EPI_ISL_11203205	EPI_ISL_5145567	EPI_ISL_9133814	EPI_ISL_8149701		EPI_ISL_6854683
EPI_ISL_4176045	EPI_ISL_8182508	EPI_ISL_12861225	EPI_ISL_8060993		EPI_ISL_6854684
EPI_ISL_4176052	EPI_ISL_6056496	EPI_ISL_12861146	EPI_ISL_8506580		EPI_ISL_6854685
EPI_ISL_12867455	EPI_ISL_6056798	EPI_ISL_2534536	EPI_ISL_8506705		EPI_ISL_6854686
EPI_ISL_12867771	EPI_ISL_3821972	EPI_ISL_12861479	EPI_ISL_8506704		EPI_ISL_6854687
EPI_ISL_3514729	EPI_ISL_3858822	EPI_ISL_12861121	EPI_ISL_8507593		EPI_ISL_6854688
EPI_ISL_12867933	EPI_ISL_6057117	EPI_ISL_3511960	EPI_ISL_8507545		EPI_ISL_6854689
EPI_ISL_12868048	EPI_ISL_6057145	EPI_ISL_12861047	EPI_ISL_8506980		EPI_ISL_6854690
EPI_ISL_4176157	EPI_ISL_4258713	EPI_ISL_12861084	EPI_ISL_8507062		EPI_ISL_6854691
EPI_ISL_11206230	EPI_ISL_6057194	EPI_ISL_12860978	EPI_ISL_8061137		EPI_ISL_6854692
EPI_ISL_3514933	EPI_ISL_6057212	EPI_ISL_12860968	EPI_ISL_4373974		EPI_ISL_6854693
EPI_ISL_3515081	EPI_ISL_6057232	EPI_ISL_12860713	EPI_ISL_8507336		EPI_ISL_6854694
EPI_ISL_2987142	EPI_ISL_1931819	EPI_ISL_3511980	EPI_ISL_5589737		EPI_ISL_6854695
EPI_ISL_3515104	EPI_ISL_6057428	EPI_ISL_12860870	EPI_ISL_8507656		EPI_ISL_6854696
EPI_ISL_4176363	EPI_ISL_6407435	EPI_ISL_12860747	EPI_ISL_8507297		EPI_ISL_6854697
EPI_ISL_4176366	EPI_ISL_1931688	EPI_ISL_751671	EPI_ISL_8507779		EPI_ISL_6854698
EPI_ISL_3515190	EPI_ISL_6419020	EPI_ISL_2534556	EPI_ISL_6631237		EPI_ISL_6854699
EPI_ISL_3515269	EPI_ISL_3344136	EPI_ISL_4174345	EPI_ISL_4374485		EPI_ISL_6854700
EPI_ISL_3515296	EPI_ISL_3817935	EPI_ISL_12859228	EPI_ISL_8509413		EPI_ISL_6854701
EPI_ISL_3515447	EPI_ISL_6057843	EPI_ISL_6165841	EPI_ISL_4374961		EPI_ISL_6854702
EPI_ISL_3515485	EPI_ISL_3344181	EPI_ISL_12860669	EPI_ISL_8061357		EPI_ISL_6854703
EPI_ISL_12467371	EPI_ISL_6057901	EPI_ISL_12859142	EPI_ISL_1923462		EPI_ISL_6854704
EPI_ISL_7768651	EPI_ISL_3344216	EPI_ISL_6165940	EPI_ISL_8150138		EPI_ISL_6854705
EPI_ISL_5985745	EPI_ISL_3344365	EPI_ISL_12858949	EPI_ISL_8150136		EPI_ISL_6854706
EPI_ISL_7782115	EPI_ISL_4259572	EPI_ISL_12858705	EPI_ISL_8062166		EPI_ISL_6854707
EPI_ISL_11536056	EPI_ISL_4259577	EPI_ISL_6165945	EPI_ISL_8062189		EPI_ISL_6854708
EPI_ISL_3515700	EPI_ISL_4537410	EPI_ISL_8259278	EPI_ISL_8062647		EPI_ISL_6854709
EPI_ISL_3515731	EPI_ISL_3344419	EPI_ISL_3512141	EPI_ISL_8150756		EPI_ISL_6854710
EPI_ISL_12467907	EPI_ISL_1320858	EPI_ISL_6165990	EPI_ISL_8062735		EPI_ISL_6854711
EPI_ISL_12874118	EPI_ISL_1931654	EPI_ISL_12858780	EPI_ISL_5878618		EPI_ISL_6854713
EPI_ISL_12874224	EPI_ISL_4260282	EPI_ISL_3512219	EPI_ISL_1923361		EPI_ISL_6854714
EPI_ISL_12874267	EPI_ISL_1931622	EPI_ISL_6166074	EPI_ISL_5589493		EPI_ISL_6854715
EPI_ISL_12467677	EPI_ISL_8182538	EPI_ISL_7664399	EPI_ISL_8063001		EPI_ISL_6854716
EPI_ISL_12467565	EPI_ISL_1320951	EPI_ISL_751546	EPI_ISL_8063008		EPI_ISL_6854717
EPI_ISL_12874713	EPI_ISL_4537420	EPI_ISL_6166237	EPI_ISL_8063022		EPI_ISL_6854718
EPI_ISL_12874844	EPI_ISL_4534179	EPI_ISL_3512477	EPI_ISL_1923214		EPI_ISL_6854719
EPI_ISL_3516103	EPI_ISL_3818149	EPI_ISL_12858519	EPI_ISL_6158852		EPI_ISL_6854720
EPI_ISL_3516205	EPI_ISL_3344602	EPI_ISL_6166452	EPI_ISL_6158358		EPI_ISL_6854721
EPI_ISL_8292937	EPI_ISL_4261317	EPI_ISL_6166471	EPI_ISL_6158462		EPI_ISL_6854722
EPI_ISL_12877621	EPI_ISL_1931448	EPI_ISL_3512588	EPI_ISL_6077463		EPI_ISL_6854723
EPI_ISL_12879333	EPI_ISL_6058568	EPI_ISL_3512598	EPI_ISL_6158563		EPI_ISL_6854724
EPI_ISL_3516602	EPI_ISL_3344826	EPI_ISL_8259417	EPI_ISL_5330219		EPI_ISL_1704775
EPI_ISL_3516727	EPI_ISL_3344835	EPI_ISL_12858439	EPI_ISL_11240015		EPI_ISL_1704784
EPI_ISL_3516802	EPI_ISL_3344882	EPI_ISL_12858556	EPI_ISL_6181041		EPI_ISL_5258184
EPI_ISL_6568314	EPI_ISL_3333157	EPI_ISL_3512752	EPI_ISL_6158746		EPI_ISL_2842596
EPI_ISL_3516960	EPI_ISL_6059053	EPI_ISL_6166652	EPI_ISL_6158953		EPI_ISL_2842608
EPI_ISL_3516987	EPI_ISL_3344998	EPI_ISL_12858185	EPI_ISL_6158982		EPI_ISL_4026179
EPI_ISL_3517101	EPI_ISL_6059139	EPI_ISL_6166661	EPI_ISL_2611392		EPI_ISL_4026132
EPI_ISL_12883151	EPI_ISL_4537551	EPI_ISL_12858170	EPI_ISL_10030377		EPI_ISL_4273726
EPI_ISL_4177556	EPI_ISL_3345018	EPI_ISL_12858287	EPI_ISL_6077909		EPI_ISL_4273731
EPI_ISL_3517240	EPI_ISL_3345035	EPI_ISL_3512894	EPI_ISL_2611595		EPI_ISL_4273734
EPI_ISL_12883695	EPI_ISL_1266066	EPI_ISL_3514954	EPI_ISL_2611809		EPI_ISL_4273735
EPI_ISL_4280658	EPI_ISL_1931124	EPI_ISL_3512991	EPI_ISL_11240097		EPI_ISL_4273746
EPI_ISL_12884233	EPI_ISL_1266512	EPI_ISL_12858102	EPI_ISL_11240237		EPI_ISL_4273749
EPI_ISL_3517305	EPI_ISL_3345263	EPI_ISL_4175092	EPI_ISL_11240281		EPI_ISL_4273764
EPI_ISL_3517307	EPI_ISL_1930742	EPI_ISL_12858204	EPI_ISL_11240425		EPI_ISL_4273853
EPI_ISL_12883986	EPI_ISL_3345293	EPI_ISL_3514961	EPI_ISL_10030851		EPI_ISL_4273855
EPI_ISL_12884155	EPI_ISL_6060297	EPI_ISL_6167150	EPI_ISL_6077958		EPI_ISL_4273862
EPI_ISL_12884022	EPI_ISL_1930718	EPI_ISL_3513261	EPI_ISL_11240894		EPI_ISL_4273864
EPI_ISL_12884086	EPI_ISL_3345358	EPI_ISL_4175225	EPI_ISL_11240913		EPI_ISL_4273868
EPI_ISL_3517414	EPI_ISL_3345425	EPI_ISL_3513281	EPI_ISL_10032557		EPI_ISL_4273876
EPI_ISL_4463686	EPI_ISL_6060783	EPI_ISL_5577136	EPI_ISL_10031437		EPI_ISL_4025981
EPI_ISL_12883837	EPI_ISL_6060969	EPI_ISL_6167243	EPI_ISL_6078113		EPI_ISL_4025982
EPI_ISL_6171730	EPI_ISL_6060984	EPI_ISL_12858127	EPI_ISL_9369335		EPI_ISL_4025983
EPI_ISL_12884336	EPI_ISL_1930600	EPI_ISL_3513378	EPI_ISL_6078228		EPI_ISL_4025986
EPI_ISL_12884312	EPI_ISL_1930371	EPI_ISL_6167422	EPI_ISL_10031766		EPI_ISL_4025993
EPI_ISL_12884338	EPI_ISL_1930470	EPI_ISL_6167460	EPI_ISL_3862979		EPI_ISL_4025998
EPI_ISL_12884321	EPI_ISL_6061153	EPI_ISL_3513483	EPI_ISL_3722381		EPI_ISL_4026007
EPI_ISL_4177840	EPI_ISL_3345766	EPI_ISL_5113466	EPI_ISL_3864352		EPI_ISL_4026065
EPI_ISL_12884605	EPI_ISL_1930586	EPI_ISL_6167515	EPI_ISL_4390365		EPI_ISL_4026074
EPI_ISL_12884641	EPI_ISL_1930430	EPI_ISL_6167528	EPI_ISL_6078335		EPI_ISL_4026093
EPI_ISL_12884614	EPI_ISL_1930198	EPI_ISL_12857693	EPI_ISL_10032225		EPI_ISL_4026096
EPI_ISL_12884678	EPI_ISL_6061743	EPI_ISL_12857696	EPI_ISL_4814757		EPI_ISL_4026136
EPI_ISL_12884788	EPI_ISL_5154481	EPI_ISL_4175426	EPI_ISL_8207059		EPI_ISL_4026153
EPI_ISL_4281303	EPI_ISL_1929980	EPI_ISL_12857426	EPI_ISL_3718917		EPI_ISL_4026227
EPI_ISL_12884996	EPI_ISL_5154513	EPI_ISL_12857376	EPI_ISL_4206170		EPI_ISL_4026274
EPI_ISL_12885030	EPI_ISL_5154541	EPI_ISL_3513539	EPI_ISL_4256832		EPI_ISL_4026264
EPI_ISL_12885129	EPI_ISL_1929876	EPI_ISL_12857466	EPI_ISL_6494687		EPI_ISL_4026259
EPI_ISL_4029127	EPI_ISL_6408139	EPI_ISL_12857181	EPI_ISL_6573348		EPI_ISL_4026245
EPI_ISL_9406903	EPI_ISL_1929944	EPI_ISL_3513569	EPI_ISL_6583082		EPI_ISL_4026236
[truncated: 665,346+ more rows]

## Sheet: Table S2
Table S2. Significant over (odds ratio>1) and under-mutated (odds ratio<1) SARS-CoV-2 proteins determind using binomial test. FDR adjusted p-value (q-value) and mutation rate for each protein is reported.
Protein	Protein Length	Children			Adults			Elderly
		Mutation Frequency	Odds ratio	q-value	Mutation Frequency	Odds ratio	q-value	Mutation Frequency	Odds ratio	q-value
E	75	89	0.597	0	112	0.727	0	121	0.696	0
M	222	536	1.215	0	299	0.656	0	384	0.746	0
N	419	1514	1.819	0	1330	1.546	0	1433	1.474	0
NS6	61	195	1.609	0	210	1.677	0	228	1.611	0
NS7a	121	733	3.049	0	822	3.308	0	865	3.082	0
NS7b	43	148	1.732	0	175	1.982	0	181	1.815	0
NS8	121	847	3.523	0	750	3.019	0	811	2.89	0
NSP1	180	587	1.641	0	535	1.447	0	549	1.315	0
NSP10	139	167	0.605	0	177	0.62	0	203	0.63	0
NSP12	932	879	0.475	0	1069	0.559	0	1152	0.533	0
NSP13	601	697	0.584	0	649	0.526	0	732	0.525	0
NSP14	527	691	0.66	0	867	0.801	0	952	0.779	0
NSP15	346	466	0.678	0	655	0.922	0.036	907	1.13	0
NSP16	298	360	0.608	0	457	0.747	0	563	0.814	0
NSP2	638	1362	1.075	0.007	1732	1.322	0	2109	1.425	0
NSP3	1945	3350	0.867	0	3891	0.974	0.07	4563	1.011	0.393
NSP4	500	752	0.757	0	782	0.762	0	834	0.719	0
NSP5	306	337	0.554	0	364	0.579	0	421	0.593	0
NSP6	290	428	0.743	0	534	0.897	0.011	547	0.813	0
NSP7	83	93	0.564	0	111	0.651	0	122	0.634	0
NSP8	198	192	0.488	0	249	0.612	0	287	0.625	0
NSP9	113	127	0.566	0	151	0.651	0	147	0.561	0
Spike	1273	4211	1.665	0	3329	1.274	0	3713	1.257	0
